# Supplementary material for: 2-Hy­droxy-2-trifluoro­methyl-3,4-dihydro-2H-1-benzopyran-4-one
Source: Acta Crystallogr Sect E Struct Rep Online. 2012 Jun 30;68(Pt 7):o2299. doi: 10.1107/S1600536812029170 (PMC3394075; doi:10.1107/S1600536812029170)
Supplement: Supplementary file 2 [file e-68-o2299-Isup2.hkl]

# 
# h,k,l, Fc-squared, Fo-squared, sigma(Fo-squared) and status flag 
# 
data_I
_shelx_title '  P-1' 
_shelx_refln_list_code          4 
_shelx_F_calc_maximum       75.84 
_exptl_crystal_F_000       236.00 
_reflns_d_resolution_high  0.7682 
 
loop_ 
 _symmetry_equiv_pos_as_xyz 
 'x, y, z' 
 '-x, -y, -z' 
 
_cell_length_a     5.9516 
_cell_length_b     8.5188 
_cell_length_c    10.2036 
_cell_angle_alpha  66.985 
_cell_angle_beta   80.380 
_cell_angle_gamma  78.311 
 
_shelx_F_squared_multiplier     1.000 
 
loop_ 
 _refln_index_h 
 _refln_index_k 
 _refln_index_l 
 _refln_F_squared_calc 
 _refln_F_squared_meas 
 _refln_F_squared_sigma 
 _refln_observed_status 
   1   0   0       29.18       31.71      1.94 o 
   2   0   0     2537.77     2560.40     37.64 o 
   3   0   0      113.12       96.89      4.30 o 
   4   0   0        4.98        5.27      0.96 o 
   5   0   0        0.02        0.85      0.96 o 
   6   0   0       14.12       20.46      4.30 o 
   7   0   0        2.39        3.66      1.75 o 
  -7   1   0        5.78        8.71      3.50 o 
  -6   1   0       49.10       44.37      6.64 o 
  -5   1   0      204.86      179.23     10.74 o 
  -4   1   0       53.54       54.61      5.23 o 
  -3   1   0     1288.07      780.95    615.12 o 
  -2   1   0      262.67      286.56      9.35 o 
  -1   1   0      503.33      516.83     11.10 o 
   0   1   0       16.04       12.58      1.18 o 
   1   1   0     2739.88     2696.02     35.34 o 
   2   1   0      107.31       98.27      2.75 o 
   3   1   0     3075.26     3166.58     34.16 o 
   4   1   0       37.50       28.04      2.59 o 
   5   1   0        5.74       10.05      2.55 o 
   6   1   0      206.13      216.65     13.33 o 
   7   1   0       59.37       57.65      7.84 o 
  -7   2   0       13.11       25.34      5.98 o 
  -6   2   0       14.22       17.78      3.81 o 
  -5   2   0       57.52       52.96      5.94 o 
  -4   2   0       21.70       15.54      2.86 o 
  -3   2   0      142.84      160.73      8.57 o 
  -2   2   0       95.08      122.57      6.69 o 
  -1   2   0      167.15      161.56      6.70 o 
   0   2   0     4734.99     4920.49     64.11 o 
   1   2   0     5750.95     5969.62     43.37 o 
   2   2   0       41.78       48.67      1.83 o 
   3   2   0      155.05      181.70      5.81 o 
   4   2   0       67.91       67.14      3.96 o 
   5   2   0       46.23       57.17      5.96 o 
   6   2   0       14.61       11.82      3.08 o 
   7   2   0       13.77       10.66      3.08 o 
  -6   3   0        7.05        8.29      2.73 o 
  -5   3   0      182.40      122.26      9.19 o 
  -4   3   0       48.09       33.35      4.52 o 
  -3   3   0       19.44       24.00      3.60 o 
  -2   3   0      112.47      138.25      7.88 o 
  -1   3   0      105.97       97.31      6.06 o 
   0   3   0       30.67       23.87      2.86 o 
   1   3   0     1505.56     1544.03     12.39 o 
   2   3   0        0.77        0.26      0.24 o 
   3   3   0       49.60       63.95      2.92 o 
   4   3   0      171.72      190.03      5.29 o 
   5   3   0      143.25      153.46      9.98 o 
   6   3   0       31.10       22.94      4.34 o 
   7   3   0       91.23       88.46      9.43 o 
  -6   4   0        0.63       -0.89      1.14 o 
  -5   4   0       33.81       34.01      5.21 o 
  -4   4   0       30.53       34.63      4.92 o 
  -3   4   0      192.77      183.73     10.76 o 
  -2   4   0      705.45      755.87     21.81 o 
  -1   4   0      242.49      289.40     12.23 o 
   0   4   0      240.66      297.17      7.47 o 
   1   4   0     1296.15     1467.44     15.54 o 
   2   4   0      611.85      688.60      7.64 o 
   3   4   0       41.82       40.93      2.12 o 
   4   4   0      131.56      127.86      4.98 o 
   5   4   0       15.36       21.35      2.31 o 
   6   4   0        1.18       -0.18      0.49 o 
   7   4   0        7.03        5.59      2.51 o 
  -6   5   0       12.59       10.38      3.18 o 
  -5   5   0        1.72        0.21      0.88 o 
  -4   5   0      209.47      180.50     12.09 o 
  -3   5   0       13.50        9.33      2.65 o 
  -2   5   0       23.54       26.59      4.17 o 
  -1   5   0       36.34       35.73      4.70 o 
   0   5   0      294.77      314.76     18.12 o 
   1   5   0     1374.41     1552.83     20.80 o 
   2   5   0      304.94      355.20      6.94 o 
   3   5   0      177.83      179.47      4.80 o 
   4   5   0       22.91       20.14      1.94 o 
   5   5   0        5.23        3.73      0.94 o 
   6   5   0       12.55       10.73      3.10 o 
   7   5   0       20.80       23.58      5.00 o 
  -5   6   0       32.80       22.79      4.63 o 
  -4   6   0       53.11       42.02      6.15 o 
  -3   6   0       69.84       69.00      7.59 o 
  -2   6   0        5.79       10.19      2.84 o 
  -1   6   0        2.93        5.70      2.33 o 
   0   6   0      107.63      151.59     10.50 o 
   1   6   0       27.94       23.34     13.41 o 
   2   6   0      231.11      246.89      7.25 o 
   3   6   0      153.53      168.19     10.75 o 
   4   6   0       95.95       90.25      4.16 o 
   5   6   0        2.86        4.36      1.97 o 
   6   6   0        5.62        1.06      1.26 o 
  -4   7   0      169.73      172.63     13.31 o 
  -3   7   0       63.19       60.51      7.60 o 
  -2   7   0       75.16       69.19      7.81 o 
  -1   7   0       20.19       13.63      3.36 o 
   0   7   0      225.02      260.16     15.13 o 
   1   7   0       29.98       26.55      4.67 o 
   3   7   0      383.51      408.32     18.48 o 
   4   7   0       15.36        9.69      2.81 o 
   5   7   0       15.36       13.42      3.54 o 
   6   7   0       43.17       39.58      6.55 o 
  -3   8   0      142.42      160.59     13.19 o 
  -2   8   0        9.27       13.37      3.70 o 
  -1   8   0       46.18       45.93      6.54 o 
   0   8   0      155.83      186.07     13.90 o 
   1   8   0       57.41       54.94      7.28 o 
   2   8   0       40.65       44.17      6.57 o 
   3   8   0      259.10      241.43     15.07 o 
   4   8   0       15.40       18.53      4.33 o 
   5   8   0        0.12       -0.98      1.42 o 
  -2   9   0       31.84       33.50      6.16 o 
  -1   9   0        3.03       -0.09      0.98 o 
   0   9   0       14.35       13.34      3.94 o 
   1   9   0        4.76        5.32      2.39 o 
   2   9   0        0.53       -0.57      1.11 o 
   3   9   0      140.04      141.11     12.69 o 
   4   9   0       52.38       46.67      7.27 o 
   0  10   0        6.12        3.98      2.52 o 
   1  10   0       37.33       36.95      7.01 o 
   2  10   0       13.69       11.07      4.19 o 
  -3  -9   1       28.01       27.70      5.89 o 
  -2  -9   1       10.35       16.12      4.63 o 
  -1  -9   1        2.25        1.86      1.84 o 
   0  -9   1        3.85       -0.96      2.33 o 
   1  -9   1       25.08       29.74      5.81 o 
   2  -9   1        0.39       -0.95      1.42 o 
  -5  -8   1        1.95        1.05      1.91 o 
  -4  -8   1       32.79       30.61      5.84 o 
  -3  -8   1        8.49        9.70      3.31 o 
  -2  -8   1       23.55       28.05      5.39 o 
  -1  -8   1        0.03       -1.91      1.91 o 
   0  -8   1      122.10      132.27     11.97 o 
   1  -8   1       22.84       28.10      5.46 o 
   2  -8   1       10.31        9.93      3.43 o 
   3  -8   1        1.73        2.23      1.85 o 
  -5  -7   1       11.92       10.95      3.43 o 
  -4  -7   1        1.24       -1.81      1.81 o 
  -3  -7   1       65.41       57.44      7.21 o 
  -2  -7   1      115.81      114.89      5.03 o 
  -1  -7   1       27.31       17.22      3.98 o 
   0  -7   1      125.68      150.76     11.85 o 
   1  -7   1       82.46       92.34      9.35 o 
   2  -7   1      107.94       93.01      9.14 o 
   3  -7   1       52.27       49.05      7.02 o 
   4  -7   1       22.10       22.67      4.92 o 
  -6  -6   1        1.11       -0.09      1.01 o 
  -5  -6   1        0.34        0.99      1.25 o 
  -4  -6   1       26.17       20.39      4.13 o 
  -3  -6   1      121.53      121.22      9.66 o 
  -2  -6   1       88.95       84.56      6.61 o 
  -1  -6   1        0.39        1.68      0.76 o 
   0  -6   1       53.95       46.10      5.99 o 
   1  -6   1      382.23      377.25     17.80 o 
   2  -6   1      172.70      158.93     11.11 o 
   3  -6   1        3.07        3.21      1.81 o 
   4  -6   1      159.16      169.16     12.77 o 
   5  -6   1        0.25       -0.60      1.21 o 
  -6  -5   1        2.24        1.89      1.16 o 
  -5  -5   1       35.84       41.36      5.89 o 
  -4  -5   1        4.98        3.85      1.20 o 
  -3  -5   1       35.45       32.82      4.63 o 
  -2  -5   1      127.97      121.61      4.12 o 
  -1  -5   1      227.50      232.20      5.80 o 
   0  -5   1       98.42      116.44      5.29 o 
   1  -5   1       45.86       47.26      5.70 o 
   2  -5   1        5.66        8.50      2.48 o 
   3  -5   1       13.12       16.36      3.47 o 
   4  -5   1       11.28       20.95      4.18 o 
   5  -5   1       42.65       43.07      6.37 o 
  -7  -4   1       16.63       15.17      3.95 o 
  -6  -4   1      120.61      118.10     10.27 o 
  -5  -4   1       44.55       54.97      3.46 o 
  -4  -4   1       54.02       54.27      2.89 o 
  -3  -4   1        8.59       10.42      0.96 o 
  -2  -4   1      543.78      504.56      8.56 o 
  -1  -4   1        5.23        5.06      0.74 o 
   0  -4   1       11.11       18.93      3.09 o 
   1  -4   1      204.63      229.58     11.66 o 
   2  -4   1        5.63        4.60      1.60 o 
   3  -4   1        0.39        0.21      0.73 o 
   4  -4   1       33.46       30.11      4.60 o 
   5  -4   1       14.08       13.18      3.25 o 
   6  -4   1        1.57        1.38      1.29 o 
  -7  -3   1       34.00       40.94      6.46 o 
  -6  -3   1        1.22        2.41      1.56 o 
  -5  -3   1       48.18       46.15      5.63 o 
  -4  -3   1       35.87       37.68      3.59 o 
  -3  -3   1      283.47      296.76      6.26 o 
  -2  -3   1      633.56      614.19      9.05 o 
  -1  -3   1       78.99      102.29      3.08 o 
   0  -3   1      199.32      213.02      9.21 o 
   1  -3   1       20.37       32.89      3.85 o 
   2  -3   1      421.77      403.75     14.40 o 
   3  -3   1       50.26       53.25      5.40 o 
   4  -3   1        0.15       -0.27      0.65 o 
   5  -3   1       53.88       53.63      6.23 o 
   6  -3   1        0.11       -0.77      1.08 o 
  -7  -2   1       20.44       17.93      4.43 o 
  -6  -2   1        4.68        5.65      2.30 o 
  -5  -2   1        0.01        1.18      1.08 o 
  -4  -2   1        2.36        3.35      1.41 o 
  -3  -2   1       12.58       10.20      1.45 o 
  -2  -2   1       13.09       14.25      1.02 o 
  -1  -2   1     3447.57     3353.07     47.82 o 
   0  -2   1        4.72        5.75      1.43 o 
   1  -2   1      690.88      696.67     16.87 o 
   2  -2   1       38.52       45.37      4.07 o 
   3  -2   1       11.95        7.15      1.84 o 
   4  -2   1        8.39       10.00      2.38 o 
   5  -2   1      349.05      286.14     13.55 o 
   6  -2   1       47.85       46.39      6.07 o 
   7  -2   1        4.51        6.24      2.62 o 
  -7  -1   1       13.40       13.44      3.82 o 
  -6  -1   1        8.10        5.35      2.28 o 
  -5  -1   1        6.46        4.12      1.79 o 
  -4  -1   1      129.45      133.13      8.32 o 
  -3  -1   1      455.53      418.56     13.48 o 
  -2  -1   1      227.72      257.66      8.84 o 
  -1  -1   1      363.14      331.94      8.61 o 
   0  -1   1     2602.52     2640.39     35.99 o 
   1  -1   1      170.37      177.93      6.23 o 
   2  -1   1      330.33      386.18     18.11 o 
   3  -1   1       19.48        3.13      5.94 o 
   4  -1   1        6.99        7.02      1.84 o 
   5  -1   1      121.98       97.52      7.71 o 
   6  -1   1       22.15       12.86      3.33 o 
   7  -1   1       16.24       21.52      5.07 o 
  -7   0   1        0.78        0.51      1.01 o 
  -6   0   1       64.50       69.19      7.77 o 
  -5   0   1        2.74        3.03      1.74 o 
  -4   0   1      283.42      287.77     12.67 o 
  -3   0   1       63.22       68.45      5.18 o 
  -2   0   1       43.48       34.89      3.08 o 
  -1   0   1      451.97      466.87      9.78 o 
   1   0   1     2846.18     2770.18     35.63 o 
   2   0   1        2.48        2.67      0.57 o 
   3   0   1     2014.98     2099.57    101.42 o 
   4   0   1       25.20       26.13      2.55 o 
   5   0   1       14.34       18.20      2.38 o 
   6   0   1        3.86        1.84      1.71 o 
   7   0   1        0.90        1.17      1.41 o 
  -7   1   1        3.99        2.23      1.39 o 
  -6   1   1      161.97      167.67     12.76 o 
  -5   1   1       89.37       97.92      6.79 o 
  -4   1   1       37.08       37.27      4.44 o 
  -3   1   1       16.26        9.12      2.02 o 
  -2   1   1        0.91        0.17      0.41 o 
  -1   1   1      686.69      734.65     13.94 o 
   0   1   1     1147.15     1120.69     11.13 o 
   1   1   1      682.37      715.88      6.40 o 
   2   1   1      753.82      761.82     10.28 o 
   3   1   1       12.03        8.17      1.19 o 
   4   1   1      756.60      821.52     20.98 o 
   5   1   1       37.05       37.01      4.73 o 
   6   1   1        9.47        5.82      2.22 o 
   7   1   1        9.71       11.81      3.67 o 
  -7   2   1        1.06        5.29      2.84 o 
  -6   2   1        0.00        1.23      1.06 o 
  -5   2   1        3.47        3.39      1.71 o 
  -4   2   1       64.68       54.22      5.49 o 
  -3   2   1       84.05       85.12      6.15 o 
  -2   2   1      216.46      210.54      8.76 o 
  -1   2   1        0.22        1.30      0.63 o 
   0   2   1      650.94      719.09     12.56 o 
   1   2   1     3092.03     3067.69     19.94 o 
   2   2   1       80.11       74.86      2.23 o 
   3   2   1       99.61      101.91      7.09 o 
   4   2   1      227.09      265.49     10.89 o 
   5   2   1       32.81       46.05      5.10 o 
   6   2   1        9.26        8.76      2.60 o 
   7   2   1       28.38       30.32      5.37 o 
  -6   3   1        3.18        3.72      1.90 o 
  -5   3   1      101.70       87.10      7.99 o 
  -4   3   1        8.75        3.78      1.47 o 
  -3   3   1       92.83       88.06      6.73 o 
  -2   3   1      128.93      140.28      7.81 o 
  -1   3   1      136.33      114.33      6.33 o 
   0   3   1      365.05      365.41      6.18 o 
   1   3   1      127.56      125.12      2.83 o 
   2   3   1       13.97       10.37      0.90 o 
   3   3   1      106.65      104.49      3.32 o 
   4   3   1      436.46      479.51     10.58 o 
   5   3   1        9.87       10.32      2.41 o 
   6   3   1       34.99       33.46      5.02 o 
   7   3   1        9.90        6.86      2.62 o 
  -6   4   1       21.15       16.68      4.06 o 
  -5   4   1        7.55        7.20      2.46 o 
  -4   4   1        5.00        5.63      2.05 o 
  -3   4   1      238.39      246.61     12.28 o 
  -2   4   1      190.58      169.14      9.40 o 
  -1   4   1       40.35       45.59      6.48 o 
   0   4   1     1385.40     1437.70     20.65 o 
   1   4   1     3167.91     3474.75     24.97 o 
   2   4   1      690.40      729.14      8.10 o 
   3   4   1      179.53      176.24      4.55 o 
   4   4   1      222.20      232.53      5.91 o 
   5   4   1        7.24        8.56      1.51 o 
   6   4   1       19.22       15.97      2.26 o 
   7   4   1        0.01        0.10      1.47 o 
  -6   5   1       48.33       56.52      7.56 o 
  -5   5   1       39.27       37.54      5.66 o 
  -4   5   1      156.88      128.44     10.04 o 
  -3   5   1      108.56      102.23      8.37 o 
  -2   5   1        5.44        7.42      2.24 o 
  -1   5   1      175.94      203.32     15.21 o 
   0   5   1        2.87        0.36      0.78 o 
   1   5   1      523.85      539.06      9.08 o 
   2   5   1      589.61      616.99      7.97 o 
   3   5   1      330.15      348.28      7.01 o 
   4   5   1      475.53      479.01     10.64 o 
   5   5   1      166.96      169.33      6.69 o 
   6   5   1       48.73       55.38      4.21 o 
   7   5   1        0.26       -1.38      1.49 o 
  -5   6   1        1.58       -1.66      1.66 o 
  -4   6   1       17.86       16.29      3.99 o 
  -3   6   1        0.04       -0.49      0.93 o 
  -2   6   1       28.06       20.63      3.79 o 
  -1   6   1       35.79       39.59      4.97 o 
   0   6   1       44.36       53.97      5.99 o 
   1   6   1        4.26        2.08      2.21 o 
   2   6   1      938.01     1001.37     21.16 o 
   3   6   1        0.99        2.05      0.75 o 
   4   6   1      316.59      329.90      8.92 o 
   5   6   1      108.86      113.49      5.45 o 
   6   6   1        1.25        0.68      1.14 o 
  -4   7   1        7.71        5.57      2.44 o 
  -3   7   1      161.01      162.77     12.32 o 
  -2   7   1        4.69        3.72      1.90 o 
  -1   7   1       96.60       86.60      7.97 o 
   0   7   1        0.89        2.89      1.63 o 
   1   7   1        1.96        2.50      1.52 o 
   2   7   1      127.95      134.79      9.92 o 
   3   7   1        4.96        1.56      1.72 o 
   4   7   1        0.85        0.31      0.51 o 
   5   7   1       94.06       84.14      8.39 o 
   6   7   1       10.92        4.07      2.23 o 
  -3   8   1        9.06       10.13      3.28 o 
  -2   8   1        1.41        0.64      1.02 o 
  -1   8   1       63.46       64.75      7.44 o 
   0   8   1        9.75       10.56      3.21 o 
   1   8   1       20.99       19.95      4.30 o 
   2   8   1        4.59        7.58      2.70 o 
   4   8   1        1.31        0.16      1.00 o 
   5   8   1        3.56        2.23      1.77 o 
  -2   9   1        0.25        1.70      1.49 o 
  -1   9   1        3.76        2.40      1.74 o 
   0   9   1        1.61        0.49      0.95 o 
   1   9   1       28.67       25.49      5.29 o 
   2   9   1       16.53       14.32      3.87 o 
   3   9   1       91.67       82.04      9.32 o 
   4   9   1       11.19        8.13      2.95 o 
   5   9   1       33.97       33.56      6.12 o 
  -1  10   1        0.03        2.24      1.69 o 
   0  10   1        4.95        4.93      2.61 o 
   1  10   1       10.76        9.15      3.49 o 
   2  10   1        3.62        5.40      2.64 o 
   3  10   1        4.41        2.66      2.05 o 
  -3  -9   2        0.35        1.57      1.81 o 
  -2  -9   2        3.64        1.09      1.17 o 
  -1  -9   2       24.35       38.77      7.28 o 
   0  -9   2        0.18        2.89      2.83 o 
   1  -9   2        0.02        2.48      1.84 o 
  -4  -8   2       15.19       17.42      4.64 o 
  -3  -8   2        1.29        2.67      1.93 o 
  -2  -8   2        0.21       -1.56      1.67 o 
  -1  -8   2        2.13        5.29      2.63 o 
   0  -8   2       13.85       13.90      4.30 o 
   1  -8   2       10.68       14.00      4.12 o 
   2  -8   2       16.10       17.17      4.28 o 
   3  -8   2        4.33        1.09      1.74 o 
  -5  -7   2        0.93        1.47      1.19 o 
  -4  -7   2        0.55       -1.69      1.69 o 
  -3  -7   2        1.30        2.72      1.90 o 
  -2  -7   2       73.10       75.06      8.47 o 
  -1  -7   2        9.10        6.00      2.38 o 
   0  -7   2        8.10       10.04      3.40 o 
   1  -7   2      142.31      158.95     12.87 o 
   2  -7   2        0.32        1.30      1.44 o 
   3  -7   2       12.78        7.55      2.94 o 
   4  -7   2        1.09        0.96      1.19 o 
  -6  -6   2        0.19        5.68      2.57 o 
  -5  -6   2        0.03       -1.78      1.78 o 
  -4  -6   2        4.19        2.37      1.80 o 
  -3  -6   2       29.83       26.15      4.70 o 
  -2  -6   2        3.53        2.85      0.61 o 
  -1  -6   2       67.55       77.95      4.20 o 
   0  -6   2       20.70       21.22      4.25 o 
   1  -6   2       41.16       37.98      5.84 o 
   2  -6   2       28.76       24.82      4.50 o 
   3  -6   2        2.15        3.27      1.77 o 
   4  -6   2      167.74      177.53     13.42 o 
   5  -6   2        5.59        9.45      3.41 o 
  -6  -5   2        5.21        3.93      2.43 o 
  -5  -5   2       21.71       19.37      4.25 o 
  -4  -5   2      144.06      149.96     11.01 o 
  -3  -5   2       37.75       38.36      5.27 o 
  -2  -5   2       17.53       18.41      3.55 o 
  -1  -5   2      119.42      151.89      5.26 o 
   0  -5   2       17.68       18.69      3.65 o 
   1  -5   2        6.21        7.30      2.55 o 
   2  -5   2        7.90        7.73      2.45 o 
   3  -5   2        3.34        5.33      2.19 o 
   4  -5   2        5.55        5.63      2.37 o 
   5  -5   2        5.56        7.08      2.48 o 
  -6  -4   2       14.35       16.27      4.20 o 
  -5  -4   2       74.06       69.79      7.65 o 
  -4  -4   2        5.14        5.20      1.14 o 
  -3  -4   2        7.20        5.40      1.94 o 
  -2  -4   2       55.38       50.27      3.71 o 
  -1  -4   2       31.75       35.10      2.83 o 
   0  -4   2        2.93        3.02      1.65 o 
   1  -4   2        5.58        6.44      2.10 o 
   2  -4   2        0.10        0.75      1.15 o 
   3  -4   2       20.32       17.11      3.35 o 
   4  -4   2        0.82       -1.37      1.37 o 
   5  -4   2       23.06       20.86      4.19 o 
   6  -4   2        0.07       -0.30      0.82 o 
  -7  -3   2       31.79       44.96      7.08 o 
  -6  -3   2       64.15       62.34      7.47 o 
  -5  -3   2       19.49       17.94      1.98 o 
  -4  -3   2      183.71      167.96      5.11 o 
  -3  -3   2        1.18        1.12      0.27 o 
  -2  -3   2      472.00      475.28     15.74 o 
  -1  -3   2      123.30      115.11      3.29 o 
   0  -3   2        7.24        9.76      2.26 o 
   1  -3   2       58.45       67.76      5.78 o 
   2  -3   2      149.13      118.03      7.69 o 
   3  -3   2       73.83       65.34      6.06 o 
   4  -3   2        4.80        7.42      2.15 o 
   5  -3   2      164.99      152.70     10.75 o 
   6  -3   2       21.71       21.12      4.27 o 
  -7  -2   2       20.06       25.33      5.27 o 
  -6  -2   2        0.19        1.13      0.90 o 
  -5  -2   2      147.37      135.55     10.00 o 
  -4  -2   2        3.43        2.75      1.56 o 
  -3  -2   2        1.20        3.44      0.94 o 
  -2  -2   2       38.15       47.80      4.34 o 
  -1  -2   2      912.46      930.85     20.28 o 
   0  -2   2       46.46       51.05      4.15 o 
   1  -2   2      802.78      788.67     19.17 o 
   2  -2   2     1218.10     1065.19     95.38 o 
   3  -2   2       54.38       54.10      5.09 o 
   4  -2   2      124.28      111.55      7.89 o 
   5  -2   2        3.32        4.46      1.79 o 
   6  -2   2       21.90       25.90      4.51 o 
   7  -2   2        2.21        3.77      1.99 o 
  -7  -1   2        5.39        7.77      3.15 o 
  -6  -1   2       19.47       19.75      4.21 o 
  -5  -1   2       12.09        8.34      2.37 o 
  -4  -1   2       29.60       20.59      3.47 o 
  -3  -1   2        0.18        0.10      0.71 o 
  -2  -1   2      155.06      146.77      7.15 o 
  -1  -1   2      497.77      489.74     12.35 o 
   0  -1   2     1706.77     1687.10     26.93 o 
   1  -1   2        1.76        2.56      0.65 o 
   2  -1   2       42.62       44.90      6.65 o 
   3  -1   2        2.92        1.95      1.56 o 
   4  -1   2       15.28       17.02      2.18 o 
   5  -1   2      193.39      173.35     10.21 o 
   6  -1   2        0.81        3.48      1.73 o 
   7  -1   2       47.44       69.40      9.49 o 
  -7   0   2        6.85        9.05      3.20 o 
  -6   0   2       18.19       20.38      4.31 o 
  -5   0   2      150.11      155.88     10.56 o 
  -4   0   2       36.15       41.01      4.79 o 
  -3   0   2      168.98      182.64      8.90 o 
  -2   0   2      133.82      145.13      6.78 o 
  -1   0   2      156.03      160.73      3.55 o 
   0   0   2       30.75       29.31      1.03 o 
   1   0   2     1224.09     1232.87     24.12 o 
   2   0   2       67.09       70.40      2.88 o 
   3   0   2      193.00      176.46     12.08 o 
   4   0   2        1.97        2.69      1.18 o 
   5   0   2        1.11        1.65      1.12 o 
   6   0   2       14.94       13.47      3.53 o 
   7   0   2       39.52       45.34      7.16 o 
  -7   1   2       22.18       31.76      6.25 o 
  -6   1   2        1.13        1.14      1.35 o 
  -5   1   2       53.91       45.10      5.91 o 
  -4   1   2      242.63      220.65     11.70 o 
  -3   1   2       15.69       15.96      1.89 o 
  -2   1   2      113.46      117.53      5.17 o 
  -1   1   2        1.17        0.84      0.30 o 
   0   1   2      196.57      186.73      2.63 o 
   1   1   2      243.25      283.31      7.53 o 
   2   1   2        3.26        2.96      0.51 o 
   3   1   2       18.70       24.09      1.89 o 
   4   1   2      466.93      501.16     15.57 o 
   5   1   2       74.90       89.22      7.24 o 
   6   1   2        0.13        1.56      1.31 o 
   7   1   2       13.89       16.93      4.13 o 
  -7   2   2        2.80        4.30      2.45 o 
  -6   2   2       21.59       24.67      5.14 o 
  -5   2   2       11.37        9.54      1.87 o 
  -4   2   2      335.22      297.32     13.51 o 
  -3   2   2      211.71      184.10      9.39 o 
  -2   2   2       71.04       56.79      4.38 o 
  -1   2   2     3250.12     3255.76     35.48 o 
   0   2   2      719.20      759.84      7.94 o 
   1   2   2      179.26      176.40      2.44 o 
   2   2   2       18.50       16.35      0.96 o 
   3   2   2        4.73        2.93      0.65 o 
   4   2   2        4.01        2.00      1.51 o 
   5   2   2       75.87       75.68      6.35 o 
   6   2   2       38.29       30.33      4.66 o 
   7   2   2        8.53       18.66      4.15 o 
  -6   3   2        1.97        2.46      1.24 o 
  -5   3   2        6.55        6.07      2.15 o 
  -4   3   2      217.77      201.66     11.30 o 
  -3   3   2       40.90       39.98      4.49 o 
  -2   3   2       23.29       22.33      3.04 o 
  -1   3   2       98.76       91.38      4.15 o 
   0   3   2       92.02       74.05      2.50 o 
   1   3   2        6.46        3.65      0.50 o 
   2   3   2      772.60      825.05      8.06 o 
   3   3   2      198.18      203.36      4.57 o 
   4   3   2       56.65       55.15      3.37 o 
   5   3   2       30.05       28.49      3.93 o 
   6   3   2        0.18       -1.29      1.29 o 
   7   3   2        5.35        7.85      3.05 o 
  -6   4   2       50.70       51.86      7.11 o 
  -5   4   2        7.13        8.82      2.77 o 
  -4   4   2        7.67        3.25      1.42 o 
  -3   4   2       27.81       22.63      3.68 o 
  -2   4   2       64.96       80.42      6.95 o 
  -1   4   2       44.68       50.34      7.52 o 
   0   4   2      178.64      175.74      4.66 o 
   1   4   2      480.42      469.00      6.28 o 
   2   4   2       32.94       29.57      1.41 o 
   3   4   2       62.04       58.67      2.51 o 
   4   4   2        0.15        0.91      0.50 o 
   5   4   2       35.07       31.23      2.88 o 
   6   4   2        2.51        4.57      1.30 o 
   7   4   2        2.01        3.16      1.24 o 
  -6   5   2        5.65        3.90      2.48 o 
  -5   5   2        0.01        0.54      1.06 o 
  -4   5   2       24.43       21.85      4.18 o 
  -3   5   2       12.14       10.75      2.65 o 
  -2   5   2       13.36       11.25      2.58 o 
  -1   5   2      158.90      180.12      9.60 o 
   0   5   2       71.01       83.02      6.45 o 
   1   5   2      337.34      322.70      5.70 o 
   2   5   2      651.99      653.67      8.29 o 
   3   5   2       26.47       28.04      1.86 o 
   4   5   2      419.10      415.18      8.23 o 
   5   5   2       34.13       38.08      3.52 o 
   6   5   2        1.34        2.30      0.99 o 
   7   5   2        0.72       -0.35      0.61 o 
  -5   6   2        0.35       -0.15      0.80 o 
  -4   6   2       15.96       16.49      3.78 o 
  -3   6   2       44.89       46.32      5.93 o 
  -2   6   2       35.88       39.05      5.18 o 
  -1   6   2       12.42        8.63      2.34 o 
   0   6   2        8.26        8.32      1.27 o 
   1   6   2       34.94       34.83      3.01 o 
   2   6   2        0.05        0.45      0.44 o 
   3   6   2        0.10        0.29      0.39 o 
   4   6   2       24.74       25.81      2.52 o 
   5   6   2      242.35      255.36      8.51 o 
   6   6   2       23.68       22.89      2.76 o 
   7   6   2       50.82       70.32      8.04 o 
  -4   7   2        2.08        5.52      2.31 o 
  -3   7   2       46.06       47.62      6.42 o 
  -2   7   2        0.01        1.81      1.45 o 
  -1   7   2       69.92       66.75      6.89 o 
   0   7   2      321.24      320.88     15.27 o 
   1   7   2       29.86       30.98      3.72 o 
   2   7   2       11.89       11.13      2.86 o 
   3   7   2        0.81        0.78      0.59 o 
   4   7   2       36.24       40.34      3.26 o 
   5   7   2        0.01        0.11      1.09 o 
   6   7   2        0.01        0.43      0.94 o 
  -4   8   2        0.85        3.86      2.04 o 
  -3   8   2       23.80       26.21      5.14 o 
  -2   8   2       17.08       27.45      5.01 o 
  -1   8   2       10.68        7.02      2.49 o 
   0   8   2       18.64       19.19      4.01 o 
   1   8   2        2.26        1.27      1.50 o 
   2   8   2        3.09        0.31      1.03 o 
   3   8   2       15.19        8.23      2.62 o 
   4   8   2        0.01        0.30      0.53 o 
   5   8   2        7.07        8.53      2.72 o 
   6   8   2        4.11        1.36      1.42 o 
  -3   9   2       32.71       41.34      6.75 o 
  -2   9   2        1.89        2.01      1.60 o 
  -1   9   2       51.33       57.17      7.51 o 
   0   9   2        0.73       -0.96      1.28 o 
   1   9   2        1.26        0.95      1.42 o 
   2   9   2        4.79        7.37      2.59 o 
   3   9   2        2.61        2.22      1.40 o 
   5   9   2       19.95       18.03      4.30 o 
  -1  10   2        1.65        2.50      1.78 o 
   0  10   2        1.52        0.82      1.23 o 
   1  10   2        2.03        3.90      2.22 o 
   2  10   2       47.19       48.49      7.36 o 
   3  10   2       27.77       33.56      6.18 o 
   4  10   2        2.39        0.34      1.47 o 
  -3  -8   3       10.06        9.62      3.59 o 
  -2  -8   3        0.02        1.59      1.73 o 
  -1  -8   3        0.81        4.38      2.49 o 
   0  -8   3        6.39        3.06      2.20 o 
   1  -8   3        9.49        7.73      3.21 o 
   2  -8   3        3.85        4.41      2.55 o 
  -5  -7   3        0.14       -1.79      1.79 o 
  -4  -7   3        1.29       -0.09      1.31 o 
  -3  -7   3       33.83       33.57      6.04 o 
  -2  -7   3       10.87       11.85      3.75 o 
  -1  -7   3       90.27       97.34     10.10 o 
   0  -7   3        2.51        4.83      2.43 o 
   1  -7   3        4.55        2.47      1.64 o 
   2  -7   3      124.22      119.06     11.02 o 
   3  -7   3       26.45       23.50      5.23 o 
  -5  -6   3       10.60       12.74      3.97 o 
  -4  -6   3       28.03       32.18      5.76 o 
  -3  -6   3       50.01       54.68      7.31 o 
  -2  -6   3       28.22       33.99      5.51 o 
  -1  -6   3        2.95        4.27      1.08 o 
   0  -6   3       52.30       65.70      7.70 o 
   1  -6   3        0.00       -0.79      1.28 o 
   2  -6   3       38.06       44.82      6.33 o 
   3  -6   3        9.56        7.75      2.94 o 
   4  -6   3        0.01        1.24      1.29 o 
  -6  -5   3        4.71        6.19      3.03 o 
  -5  -5   3        0.06       -1.80      1.80 o 
  -4  -5   3       52.25       54.25      6.94 o 
  -3  -5   3       78.83       78.51      8.05 o 
  -2  -5   3       38.95       38.99      5.50 o 
  -1  -5   3      475.76      556.57     10.65 o 
   0  -5   3       12.32       19.39      3.82 o 
   1  -5   3       90.71       90.00      8.55 o 
   2  -5   3        0.68        2.22      1.31 o 
   3  -5   3       15.65       17.96      3.87 o 
   4  -5   3        8.51       14.31      3.76 o 
   5  -5   3       26.47       32.48      5.69 o 
  -6  -4   3       94.89       86.33      9.65 o 
  -5  -4   3       96.27       98.29      9.51 o 
  -4  -4   3        5.06        2.99      1.64 o 
  -3  -4   3       23.75       23.08      4.07 o 
  -2  -4   3       93.24      108.58      8.47 o 
  -1  -4   3        4.07        3.74      1.14 o 
   0  -4   3      309.34      310.98     14.22 o 
   1  -4   3       27.02       28.40      4.40 o 
   2  -4   3        6.70        9.50      2.67 o 
   3  -4   3       53.64       50.23      6.06 o 
   4  -4   3        0.17        2.03      1.45 o 
   5  -4   3       19.99       22.34      4.33 o 
   6  -4   3        0.04        0.13      0.76 o 
  -6  -3   3       20.37       20.63      4.63 o 
  -5  -3   3       22.04       21.78      1.91 o 
  -4  -3   3       40.71       33.52      1.73 o 
  -3  -3   3       32.52       29.31      4.31 o 
  -2  -3   3      394.20      406.83     15.33 o 
  -1  -3   3      571.43      570.64     19.91 o 
   0  -3   3      150.71      183.95      9.87 o 
   1  -3   3      273.93      308.40     13.30 o 
   2  -3   3       90.85      106.65      5.73 o 
   3  -3   3        7.31        6.90      2.11 o 
   4  -3   3       82.88       74.82      7.13 o 
   5  -3   3       47.24       45.45      5.84 o 
   6  -3   3        0.27        1.62      1.33 o 
  -7  -2   3       20.48       14.62      4.20 o 
  -6  -2   3        2.74       -0.34      0.95 o 
  -5  -2   3      494.65      487.78     20.18 o 
  -4  -2   3       27.63       27.99      4.26 o 
  -3  -2   3       50.34       44.95      1.99 o 
  -2  -2   3       17.48       13.07      2.51 o 
  -1  -2   3       32.83       28.80      3.41 o 
   0  -2   3        0.00        0.46      0.89 o 
   1  -2   3       37.36       35.23      2.75 o 
   2  -2   3      764.39      411.79    326.44 o 
   3  -2   3      128.13      139.89     20.25 o 
   4  -2   3      437.33      398.33     15.61 o 
   5  -2   3       71.84       75.06      7.15 o 
   6  -2   3       72.42       66.40      7.12 o 
  -7  -1   3        7.65        1.74      1.83 o 
  -6  -1   3        1.09        2.02      1.62 o 
  -5  -1   3       48.91       43.03      5.83 o 
  -4  -1   3        0.27        2.64      1.41 o 
  -3  -1   3       40.25       39.76      4.52 o 
  -2  -1   3      273.70      274.87      7.05 o 
  -1  -1   3       13.65       12.29      1.24 o 
   0  -1   3        0.57        2.17      1.00 o 
   1  -1   3      189.99      224.81      6.20 o 
   2  -1   3       57.31       66.09      9.20 o 
   3  -1   3      100.52       43.33     40.45 o 
   4  -1   3        0.70        0.88      0.80 o 
   5  -1   3       14.60       17.54      3.11 o 
   6  -1   3       54.30       50.12      6.06 o 
   7  -1   3        0.12        2.08      1.68 o 
  -7   0   3       31.77       37.72      6.68 o 
  -6   0   3       25.80       22.90      4.89 o 
  -5   0   3      202.45      197.90     12.41 o 
  -4   0   3       25.69       22.28      3.72 o 
  -3   0   3       17.73       19.73      3.06 o 
  -2   0   3       17.13       14.65      1.38 o 
  -1   0   3       38.44       35.05      1.25 o 
   0   0   3        2.08        0.75      0.19 o 
   1   0   3      259.55      268.91      5.52 o 
   2   0   3        3.68        3.00      0.89 o 
   3   0   3        9.50       22.60      2.09 o 
   4   0   3       13.51       13.26      2.31 o 
   5   0   3      242.79      242.18     11.64 o 
   6   0   3       41.20       31.34      4.67 o 
   7   0   3        0.12       -0.49      1.23 o 
  -7   1   3       16.18       21.84      5.20 o 
  -6   1   3       55.02       70.88      8.44 o 
  -5   1   3        3.99        3.90      2.09 o 
  -4   1   3      962.04      945.87     26.29 o 
  -3   1   3       79.22       70.94      5.82 o 
  -2   1   3      355.43      380.60      6.70 o 
  -1   1   3      106.65      124.79      3.13 o 
   0   1   3       51.19       53.28      1.44 o 
   1   1   3      237.26      249.40      3.51 o 
   2   1   3     1090.22     1174.79     48.79 o 
   3   1   3        4.60        3.33      1.39 o 
   4   1   3        0.84        0.11      0.37 o 
   5   1   3        0.08       -1.33      1.33 o 
   6   1   3       21.96       25.88      4.49 o 
   7   1   3        6.35       10.07      3.22 o 
  -6   2   3       28.69       32.25      5.86 o 
  -5   2   3      102.34      108.69      9.62 o 
  -4   2   3       30.73       43.26      3.76 o 
  -3   2   3       92.71       98.89      4.19 o 
  -2   2   3        0.49        1.16      0.42 o 
  -1   2   3     3292.60     3322.12     27.34 o 
   0   2   3     2399.36     2383.90     19.08 o 
   1   2   3      412.65      416.63     10.95 o 
   2   2   3     1916.17     1919.20     15.88 o 
   3   2   3        0.70        2.61      0.55 o 
   4   2   3        0.00        0.14      0.23 o 
   5   2   3      155.57      147.15      6.36 o 
   6   2   3        4.15        5.47      1.92 o 
   7   2   3        5.05        7.19      2.78 o 
  -6   3   3        6.77        4.95      2.65 o 
  -5   3   3       57.23       57.71      5.12 o 
  -4   3   3      395.93      369.86     15.92 o 
  -3   3   3       30.21       36.34      4.37 o 
  -2   3   3      327.03      370.92      8.76 o 
  -1   3   3      194.73      198.22      5.83 o 
   0   3   3       73.05       76.74      2.54 o 
   1   3   3      164.97      135.51      3.34 o 
   2   3   3      452.42      447.95      5.82 o 
   3   3   3      155.75      145.66      3.76 o 
   4   3   3        3.54        4.60      0.79 o 
   5   3   3       44.17       44.18      2.77 o 
   6   3   3        0.82        3.89      1.35 o 
   7   3   3       41.61       34.25      5.13 o 
  -6   4   3        2.70        4.50      1.64 o 
  -5   4   3       23.59       23.83      4.48 o 
  -4   4   3        2.71        3.45      1.65 o 
  -3   4   3       57.30       50.76      5.37 o 
  -2   4   3       36.06       36.22      3.10 o 
  -1   4   3       48.32       45.43      4.70 o 
   0   4   3       23.98       16.68      1.37 o 
   1   4   3        0.01        0.20      0.24 o 
   2   4   3       80.89       86.86      2.33 o 
   3   4   3      312.02      317.91      5.82 o 
   4   4   3        8.41        7.15      1.25 o 
   5   4   3        0.57       -0.16      0.55 o 
   6   4   3       13.50       14.14      2.21 o 
   7   4   3       71.95       73.00      5.56 o 
  -5   5   3        0.22        0.17      0.92 o 
  -4   5   3        1.79        2.79      1.47 o 
  -3   5   3        8.00       10.13      2.60 o 
  -2   5   3      158.48      159.33      9.58 o 
  -1   5   3       14.95       13.35      1.93 o 
   0   5   3        0.30        0.18      0.34 o 
   1   5   3       39.85       31.19      1.93 o 
   2   5   3       57.20       59.54      3.02 o 
   3   5   3       19.92       18.82      1.48 o 
   4   5   3      199.05      213.74      5.56 o 
   5   5   3      247.38      258.88      8.57 o 
   6   5   3       31.52       29.15      3.17 o 
   7   5   3       26.69       38.20      3.96 o 
  -5   6   3       20.94       23.92      4.81 o 
  -4   6   3       14.61       17.00      3.84 o 
  -3   6   3      127.27      121.51      9.62 o 
  -2   6   3       65.76       68.97      6.79 o 
  -1   6   3      243.98      235.39     11.92 o 
   0   6   3      144.07      142.56     14.35 o 
   1   6   3       36.88       39.90      2.48 o 
   2   6   3      102.40      105.24      3.84 o 
   3   6   3        8.87       12.64      1.37 o 
   4   6   3      153.26      142.70      4.72 o 
   5   6   3       28.16       29.33      2.86 o 
   6   6   3       48.00       56.73      4.39 o 
   7   6   3       34.06       41.29      5.64 o 
  -4   7   3        4.35        4.65      2.36 o 
  -3   7   3        1.38        3.07      1.69 o 
  -2   7   3        5.08        4.17      2.02 o 
  -1   7   3        7.34        8.81      2.53 o 
   0   7   3      316.19      300.62     13.74 o 
   1   7   3      108.30      122.25      6.08 o 
   2   7   3      116.80      116.12      4.49 o 
   3   7   3       64.30       69.40      3.34 o 
   4   7   3        1.30        1.72      0.98 o 
   5   7   3        1.29        1.42      0.74 o 
   6   7   3        0.21        0.70      1.46 o 
  -4   8   3       32.72       34.11      6.04 o 
  -3   8   3        2.20        0.69      1.01 o 
  -2   8   3        7.51       10.06      3.02 o 
  -1   8   3       29.77       27.88      4.70 o 
   0   8   3        0.07       -0.01      0.67 o 
   1   8   3       32.58       34.28      5.18 o 
   2   8   3       19.06       16.32      3.50 o 
   3   8   3        5.10        2.20      1.09 o 
   4   8   3        5.98        6.34      1.39 o 
   5   8   3       79.91       74.53      4.89 o 
  -3   9   3       40.43       41.51      6.54 o 
  -2   9   3       13.36       10.61      3.25 o 
  -1   9   3      130.45      118.38     10.50 o 
   0   9   3        3.80        1.69      1.44 o 
   1   9   3       17.15       22.08      4.41 o 
   2   9   3       16.48       18.52      4.16 o 
   3   9   3       22.39       24.98      4.64 o 
   4   9   3        0.00       -0.80      0.80 o 
   5   9   3        3.58        4.36      2.01 o 
  -1  10   3       13.64       19.19      4.52 o 
   0  10   3        0.06       -1.77      1.77 o 
   1  10   3        2.18        3.28      1.91 o 
   2  10   3        5.14        7.25      2.85 o 
   3  10   3        2.50        1.61      1.61 o 
   4  10   3        1.95        0.67      1.24 o 
  -2  -8   4       36.01       29.40      6.38 o 
  -1  -8   4       35.20       37.29      7.12 o 
   0  -8   4        0.50        3.30      2.36 o 
   1  -8   4       24.57       26.43      6.07 o 
  -4  -7   4       20.46       15.36      4.64 o 
  -3  -7   4        0.01        0.47      1.45 o 
  -2  -7   4       22.63       24.81      5.42 o 
  -1  -7   4       51.11       46.20      7.26 o 
   0  -7   4       29.12       35.40      6.47 o 
   1  -7   4      138.65      159.91     14.04 o 
   2  -7   4      146.15      136.99     12.36 o 
   3  -7   4        0.28       -0.52      1.50 o 
  -5  -6   4        0.16       -2.76      2.76 o 
  -4  -6   4      199.19      231.64     16.12 o 
  -3  -6   4       11.26       13.20      3.67 o 
  -2  -6   4       15.24       19.06      4.56 o 
  -1  -6   4      232.81      256.69     16.06 o 
   0  -6   4        8.93        7.21      2.99 o 
   1  -6   4        7.65        4.35      2.34 o 
   2  -6   4      114.30      102.77     10.14 o 
   3  -6   4       30.42       32.71      5.89 o 
   4  -6   4        7.02       10.98      3.50 o 
  -5  -5   4        0.29        0.69      1.28 o 
  -4  -5   4       41.49       44.96      6.75 o 
  -3  -5   4      203.85      216.65     14.18 o 
  -2  -5   4       83.99      101.80      9.46 o 
  -1  -5   4        0.15        0.71      0.94 o 
   0  -5   4      882.53      984.25     30.36 o 
   1  -5   4        0.23       -0.74      1.32 o 
   2  -5   4      562.94      586.79     23.47 o 
   3  -5   4      155.68      157.82     11.86 o 
   4  -5   4       41.47       43.19      6.35 o 
   5  -5   4        2.89        0.26      0.84 o 
  -6  -4   4      123.33      113.84     11.45 o 
  -5  -4   4       28.38       21.08      4.72 o 
  -4  -4   4        7.37        5.66      2.44 o 
  -3  -4   4       19.05       18.25      3.95 o 
  -2  -4   4        0.23       -0.74      1.31 o 
  -1  -4   4       29.68       32.23      1.35 o 
   0  -4   4      331.26      343.07     15.83 o 
   1  -4   4      416.24      399.39     17.59 o 
   2  -4   4       62.28       54.80      6.53 o 
   3  -4   4      848.84      838.03     26.72 o 
   4  -4   4        5.57        9.59      3.00 o 
   5  -4   4       25.87       24.08      4.68 o 
  -6  -3   4        0.46        0.46      1.17 o 
  -5  -3   4      126.81      137.74     11.32 o 
  -4  -3   4        0.75        1.09      1.20 o 
  -3  -3   4      100.88      113.34      8.97 o 
  -2  -3   4        3.01        5.13      2.12 o 
  -1  -3   4       40.71       41.89      2.80 o 
   0  -3   4      804.51      889.41     17.24 o 
   1  -3   4       44.49       61.01      4.27 o 
   2  -3   4       23.60       22.83      3.80 o 
   3  -3   4      280.36      277.39     13.71 o 
   4  -3   4        8.27        7.91      2.29 o 
   5  -3   4        1.68        1.29      1.18 o 
   6  -3   4        3.58        3.34      1.82 o 
  -6  -2   4      145.10      134.14     11.64 o 
  -5  -2   4      196.25      181.27     12.43 o 
  -4  -2   4       73.12       62.78      4.04 o 
  -3  -2   4        0.35        0.41      0.79 o 
  -2  -2   4      364.46      408.64     15.46 o 
  -1  -2   4        1.69        0.97      0.41 o 
   0  -2   4        0.82        1.49      0.89 o 
   1  -2   4       45.57       45.69      4.62 o 
   2  -2   4       23.66       18.09      3.05 o 
   3  -2   4      273.30      305.56     31.45 o 
   4  -2   4      293.12      272.06     13.04 o 
   5  -2   4        9.57        9.49      2.57 o 
   6  -2   4       19.82       25.77      4.41 o 
  -6  -1   4        0.15       -1.12      1.41 o 
  -5  -1   4        0.27       -0.01      0.88 o 
  -4  -1   4       19.79       23.74      2.17 o 
  -3  -1   4      221.99      226.36      5.98 o 
  -2  -1   4       99.90      112.35      3.34 o 
  -1  -1   4        0.29       -0.15      0.22 o 
   0  -1   4      296.65      337.13      5.92 o 
   1  -1   4     1794.46     1995.37     24.39 o 
   2  -1   4       15.39       14.68      2.15 o 
   3  -1   4       71.44       69.92      5.48 o 
   4  -1   4       22.92       21.72      3.31 o 
   5  -1   4       65.96       73.86      6.62 o 
   6  -1   4       30.77       32.78      4.87 o 
   7  -1   4       42.00       40.59      6.01 o 
  -6   0   4        0.01       -0.56      1.24 o 
  -5   0   4      203.27      216.01     13.50 o 
  -4   0   4      605.55      569.72     22.30 o 
  -3   0   4       11.78       12.27      1.54 o 
  -2   0   4       74.66       53.44      2.84 o 
  -1   0   4      355.63      366.96      4.94 o 
   0   0   4      506.00      463.98      6.64 o 
   1   0   4     1157.16     1153.25     12.30 o 
   2   0   4       20.76       26.00      2.77 o 
   3   0   4      127.17      149.36     18.11 o 
   4   0   4     1134.84     1040.77     23.80 o 
   5   0   4       43.40       42.07      4.68 o 
   6   0   4       16.76       17.64      3.44 o 
   7   0   4        0.31       -0.18      0.98 o 
  -6   1   4       15.17       20.51      4.64 o 
  -5   1   4        0.15       -0.01      1.01 o 
  -4   1   4       21.98       16.27      3.46 o 
  -3   1   4      191.35      179.54      6.34 o 
  -2   1   4        0.72        0.68      0.38 o 
  -1   1   4     3241.45     3595.01     22.65 o 
   0   1   4       63.72       69.86      1.93 o 
   1   1   4     1054.86     1176.10      9.61 o 
   2   1   4      242.99      289.24      6.15 o 
   3   1   4       33.16       31.76      4.39 o 
   4   1   4      104.09       34.39     49.57 o 
   5   1   4       69.86       75.73      4.64 o 
   6   1   4       22.51       25.71      4.55 o 
   7   1   4        6.30        7.94      2.84 o 
  -6   2   4       34.35       34.74      6.26 o 
  -5   2   4       67.49       65.54      7.63 o 
  -4   2   4     1614.41     1621.28     37.63 o 
  -3   2   4      541.92      515.38     11.76 o 
  -2   2   4      396.79      451.79      8.19 o 
  -1   2   4      294.52      290.88      4.85 o 
   0   2   4      779.39      780.31      7.62 o 
   1   2   4       13.33       15.67      2.13 o 
   2   2   4      217.25      191.10      4.11 o 
   3   2   4      178.32      193.28      6.76 o 
   4   2   4      111.24      126.61      6.86 o 
   5   2   4      445.50      486.03     16.36 o 
   6   2   4      144.05      147.36     10.07 o 
   7   2   4       26.83       25.88      4.75 o 
  -6   3   4        0.37        1.24      1.64 o 
  -5   3   4        2.89        3.77      2.07 o 
  -4   3   4        0.53        1.30      0.79 o 
  -3   3   4      370.60      393.73     10.96 o 
  -2   3   4      232.73      246.10      6.28 o 
  -1   3   4     2405.90     2735.89     29.19 o 
   0   3   4      851.65      963.10     10.59 o 
   1   3   4      446.32      439.73      6.53 o 
   2   3   4      238.01      244.74     21.87 o 
   3   3   4     1497.92     1613.33     15.32 o 
   4   3   4      151.14      160.69      4.53 o 
   5   3   4        1.21        2.16      0.90 o 
   6   3   4        9.66       10.14      1.97 o 
   7   3   4       12.46       13.65      2.52 o 
  -6   4   4       14.38       23.92      5.80 o 
  -5   4   4       10.07       12.54      3.62 o 
  -4   4   4       63.25       64.43      6.84 o 
  -3   4   4      569.22      560.54     19.10 o 
  -2   4   4      129.12      114.43      5.78 o 
  -1   4   4      180.55      196.65      6.38 o 
   0   4   4      385.14      380.50      8.94 o 
   1   4   4       72.21       56.64      2.02 o 
   2   4   4       25.67       29.59      1.25 o 
   3   4   4       84.54       82.34      2.53 o 
   4   4   4        0.01        0.65      0.36 o 
   5   4   4       62.05       72.67      4.32 o 
   6   4   4      506.22      574.67     14.51 o 
   7   4   4        0.44       -0.72      1.43 o 
  -5   5   4        5.25        7.26      2.56 o 
  -4   5   4       36.34       36.97      5.43 o 
  -3   5   4      467.32      432.25     17.20 o 
  -2   5   4       88.72       87.67      7.05 o 
  -1   5   4        4.65        8.42      2.92 o 
   0   5   4      492.46      580.71     16.19 o 
   1   5   4      327.99      381.35      9.10 o 
   2   5   4      123.38      123.72      3.39 o 
   3   5   4      334.62      319.37      6.01 o 
   4   5   4       37.06       30.95      2.15 o 
   5   5   4       60.60       58.70      3.93 o 
   6   5   4        0.19       -0.43      0.70 o 
   7   5   4        9.17       11.02      3.27 o 
  -5   6   4       51.60       54.66      7.46 o 
  -4   6   4        9.13       13.43      3.35 o 
  -3   6   4      412.57      416.16     18.17 o 
  -2   6   4       90.80       87.53      7.55 o 
  -1   6   4      168.36      162.59      9.76 o 
   0   6   4      681.12      683.89     15.54 o 
   1   6   4       11.20       10.60      1.08 o 
   2   6   4       59.30       51.87      2.30 o 
   3   6   4       36.27       42.86      2.81 o 
   4   6   4       65.13       59.79      2.88 o 
   5   6   4        7.77        5.81      1.45 o 
   6   6   4       93.93       92.68      5.53 o 
   7   6   4      213.81      208.10     13.40 o 
  -4   7   4       74.25       71.82      8.19 o 
  -3   7   4       68.87       64.05      7.34 o 
  -2   7   4      658.00      652.23     23.00 o 
  -1   7   4        0.75       -0.94      1.00 o 
   0   7   4      368.89      412.66     22.11 o 
   1   7   4       60.21       50.66      3.00 o 
   2   7   4        7.04        6.98      1.15 o 
   3   7   4      266.06      258.93      6.56 o 
   4   7   4       23.90       18.89      1.74 o 
   5   7   4        4.39        2.12      0.93 o 
   6   7   4        1.57       -0.35      0.78 o 
  -4   8   4       34.76       47.62      7.00 o 
  -3   8   4        3.75        3.41      1.93 o 
  -2   8   4       42.70       35.25      5.46 o 
  -1   8   4       13.52       11.52      3.10 o 
   0   8   4       70.34       71.93      7.09 o 
   1   8   4      138.01      126.25      9.19 o 
   2   8   4       24.07       24.68      2.24 o 
   3   8   4       41.41       35.08      3.28 o 
   4   8   4      366.65      359.17     15.22 o 
   5   8   4        4.19        4.14      1.19 o 
   6   8   4       14.98       20.87      3.86 o 
  -3   9   4        8.23        8.28      2.94 o 
  -2   9   4        9.78       14.02      3.73 o 
  -1   9   4      310.59      319.99     17.02 o 
   0   9   4        1.80        3.91      1.93 o 
   1   9   4        2.91        3.80      1.75 o 
   2   9   4       73.11       85.67      8.40 o 
   3   9   4       18.94       18.56      3.78 o 
   4   9   4        2.90        3.00      1.25 o 
   5   9   4       23.90       26.06      4.17 o 
  -1  10   4       66.89       79.90      8.94 o 
   0  10   4       11.92        7.40      2.69 o 
   1  10   4        0.91       -1.31      1.31 o 
   2  10   4       59.50       57.62      7.29 o 
   3  10   4        0.09       -1.83      1.83 o 
   4  10   4        0.19       -0.82      1.07 o 
   1  11   4       23.26       16.48      3.87 o 
   2  11   4        8.34        4.73      2.27 o 
  -3  -7   5       11.49       12.45      4.19 o 
  -2  -7   5        1.69        0.44      1.28 o 
  -1  -7   5        5.10       11.10      3.82 o 
   0  -7   5        0.00        0.62      1.43 o 
   1  -7   5      111.68      144.71     13.82 o 
   2  -7   5       69.89       64.92      8.84 o 
  -4  -6   5       18.27       17.63      4.72 o 
  -3  -6   5       36.51       41.92      7.11 o 
  -2  -6   5        0.77        3.15      2.11 o 
  -1  -6   5        4.23        1.90      1.56 o 
   0  -6   5        7.76       11.58      3.66 o 
   1  -6   5       22.32       17.69      4.65 o 
   2  -6   5        6.06        7.25      2.97 o 
   3  -6   5        0.02        0.09      0.94 o 
  -5  -5   5        0.01        0.48      1.39 o 
  -4  -5   5        0.91        4.10      2.15 o 
  -3  -5   5        2.36        6.45      2.77 o 
  -2  -5   5      146.67      151.44     12.29 o 
  -1  -5   5       17.37       19.38      3.04 o 
   0  -5   5      173.71      168.72     12.46 o 
   1  -5   5       58.56       66.68      7.95 o 
   2  -5   5       50.99       45.79      6.66 o 
   3  -5   5      127.08      132.24     11.04 o 
   4  -5   5        1.76        2.47      1.75 o 
  -5  -4   5        0.00        2.49      2.06 o 
  -4  -4   5       13.49       11.70      3.25 o 
  -3  -4   5      172.75      192.72     13.24 o 
  -2  -4   5       29.92       27.84      4.77 o 
  -1  -4   5       30.30       30.15      1.34 o 
   0  -4   5       33.21       39.37      5.44 o 
   1  -4   5      128.95      133.36     10.37 o 
   2  -4   5        0.12       -2.23      2.23 o 
   3  -4   5       15.09       15.56      3.58 o 
   4  -4   5      107.60      111.00      9.82 o 
   5  -4   5       20.73       20.04      4.34 o 
  -6  -3   5       25.39       20.96      5.07 o 
  -5  -3   5       40.88       43.32      6.58 o 
  -4  -3   5       29.44       36.04      5.81 o 
  -3  -3   5       50.42       33.35      5.24 o 
  -2  -3   5        0.63        1.08      1.24 o 
  -1  -3   5       22.60       19.01      3.94 o 
   0  -3   5        0.59        1.02      1.20 o 
   1  -3   5      111.69      122.89      9.05 o 
   2  -3   5        1.59        1.50      1.12 o 
   3  -3   5      368.43      345.93     15.57 o 
   4  -3   5       42.54       35.86      5.19 o 
   5  -3   5       46.70       41.80      5.81 o 
   6  -3   5       10.31        7.66      2.79 o 
  -6  -2   5       34.43       32.83      6.01 o 
  -5  -2   5       59.17       56.87      7.36 o 
  -4  -2   5        3.03        5.77      2.26 o 
  -3  -2   5      142.28      150.81     10.48 o 
  -2  -2   5        6.77       10.66      2.62 o 
  -1  -2   5       26.34       32.86      4.49 o 
   0  -2   5        2.18        2.00      0.51 o 
   1  -2   5      136.68      149.51      6.35 o 
   2  -2   5       36.92       38.26      5.02 o 
   3  -2   5       81.56       65.46      6.14 o 
   4  -2   5      107.15      105.29      8.29 o 
   5  -2   5        5.35        6.77      2.31 o 
   6  -2   5       15.14       10.09      2.95 o 
  -6  -1   5        0.10       -1.21      1.51 o 
  -5  -1   5       40.86       48.30      6.54 o 
  -4  -1   5        8.86        6.58      1.56 o 
  -3  -1   5       78.49       83.44      4.26 o 
  -2  -1   5      831.81      810.76     30.51 o 
  -1  -1   5        0.52        1.35      0.98 o 
   0  -1   5      152.65      162.07      4.94 o 
   1  -1   5      220.40       50.99    139.85 o 
   2  -1   5      252.34      288.77     11.84 o 
   3  -1   5       84.60       79.62      6.16 o 
   4  -1   5      705.20      669.61     20.14 o 
   5  -1   5       46.47       44.80      5.27 o 
   6  -1   5        0.59        0.61      0.82 o 
  -6   0   5       13.30       16.15      4.17 o 
  -5   0   5      238.65      237.48     14.73 o 
  -4   0   5       69.75       70.59      4.21 o 
  -3   0   5       13.10       13.98      1.65 o 
  -2   0   5      476.59      489.12      8.17 o 
  -1   0   5       75.79       64.96      2.31 o 
   0   0   5      636.97      614.69      8.66 o 
   1   0   5     2362.99     2466.27     22.60 o 
   2   0   5      246.89      251.13      6.76 o 
   3   0   5      303.23      335.63     34.65 o 
   4   0   5      639.07      616.86     17.54 o 
   5   0   5      210.11      186.85      9.80 o 
   6   0   5       49.54       42.94      5.33 o 
   7   0   5       92.62      104.52      9.12 o 
  -6   1   5        4.56        7.07      2.92 o 
  -5   1   5       17.29       19.77      4.26 o 
  -4   1   5       16.92       19.91      2.38 o 
  -3   1   5       43.31       46.14      3.28 o 
  -2   1   5      310.96      329.70      6.83 o 
  -1   1   5       16.11       26.23      1.39 o 
   0   1   5       65.32       58.02      1.97 o 
   1   1   5       46.91       51.30      2.05 o 
   2   1   5      838.35      968.52     13.66 o 
   3   1   5        3.75        3.52      0.96 o 
   4   1   5      839.97      602.15    298.42 o 
   5   1   5        5.04        6.46      1.58 o 
   6   1   5       46.11       56.78      5.85 o 
   7   1   5       32.85       44.27      6.72 o 
  -6   2   5       36.13       44.74      7.10 o 
  -5   2   5       62.43       60.89      7.48 o 
  -4   2   5       13.44       17.58      3.68 o 
  -3   2   5      108.18      104.15      5.18 o 
  -2   2   5       38.68       41.90      2.46 o 
  -1   2   5      480.19      556.04      7.40 o 
   0   2   5      169.79      155.98      2.82 o 
   1   2   5      144.75      125.72      1.99 o 
   2   2   5       86.82       62.64      6.11 o 
   3   2   5        1.88        3.89      0.67 o 
   4   2   5       27.25       31.70      2.77 o 
   5   2   5      629.95      731.65     20.56 o 
   6   2   5        8.17        9.48      2.50 o 
   7   2   5       34.77       49.38      6.52 o 
  -6   3   5        5.47       12.29      4.00 o 
  -5   3   5        6.86        6.66      2.92 o 
  -4   3   5       25.70       18.97      4.02 o 
  -3   3   5        0.01        0.15      0.66 o 
  -2   3   5        3.41        3.14      0.65 o 
  -1   3   5        0.12        0.43      0.29 o 
   0   3   5      612.76      700.68      7.94 o 
   1   3   5       34.85       31.26      1.34 o 
   2   3   5      179.53      226.20     10.01 o 
   3   3   5       11.64        8.15      0.73 o 
   4   3   5        3.54        3.33      0.86 o 
   5   3   5       16.58       17.96      1.92 o 
   6   3   5       42.09       53.31      4.29 o 
   7   3   5       21.50       23.87      3.29 o 
  -6   4   5       30.07       48.80      7.90 o 
  -5   4   5       40.29       48.15      7.03 o 
  -4   4   5      105.11      109.62     11.96 o 
  -3   4   5      333.31      345.63     10.91 o 
  -2   4   5      121.37      121.66      5.82 o 
  -1   4   5       57.13       46.54      2.57 o 
   0   4   5      241.77      254.17      5.96 o 
   1   4   5        9.46       10.62      0.75 o 
   2   4   5      191.60      198.03      9.54 o 
   3   4   5        0.17        0.61      0.24 o 
   4   4   5       65.00       63.20      2.54 o 
   5   4   5      383.37      399.88      9.71 o 
   6   4   5      129.99      125.60      6.43 o 
   7   4   5        5.23        4.63      2.11 o 
  -5   5   5       34.25       49.88      5.12 o 
  -4   5   5       38.55       44.51      6.05 o 
  -3   5   5        7.73       10.56      2.75 o 
  -2   5   5       53.72       53.12      5.36 o 
  -1   5   5        3.54        3.88      1.41 o 
   0   5   5      436.43      515.30      9.65 o 
   1   5   5       12.07       10.10      0.99 o 
   2   5   5      142.86      159.14      5.71 o 
   3   5   5       14.61       23.92      3.56 o 
   4   5   5       22.77       19.73      1.40 o 
   5   5   5        0.97        0.82      0.39 o 
   6   5   5       17.20       15.90      2.23 o 
   7   5   5        2.47        2.90      1.98 o 
  -5   6   5        1.41        2.70      1.37 o 
  -4   6   5       68.66       66.75      7.71 o 
  -3   6   5       83.29       79.62      7.49 o 
  -2   6   5      333.54      315.73     14.64 o 
  -1   6   5        0.08        0.38      0.66 o 
   0   6   5      436.08      462.55     11.13 o 
   1   6   5       35.86       36.63      2.21 o 
   2   6   5       47.66       51.74      2.34 o 
   3   6   5       23.67       25.67      1.61 o 
   4   6   5        2.40        2.94      0.82 o 
   5   6   5       39.44       37.27      3.01 o 
   6   6   5       82.17       80.15      8.09 o 
   7   6   5       34.30       41.56      6.42 o 
  -4   7   5        4.66        5.65      2.49 o 
  -3   7   5       15.48       17.98      3.89 o 
  -2   7   5       56.72       60.42      6.63 o 
  -1   7   5      383.66      398.06     16.40 o 
   0   7   5       38.60       46.65      5.08 o 
   1   7   5     1199.26     1238.72     16.41 o 
   2   7   5       63.73       59.04      2.94 o 
   3   7   5      199.41      189.73      5.19 o 
   4   7   5      274.78      294.65     14.02 o 
   5   7   5        2.38        2.80      0.94 o 
   6   7   5        2.39        1.93      1.44 o 
  -3   8   5       15.79       22.45      4.57 o 
  -2   8   5      149.76      144.22     10.95 o 
  -1   8   5       73.27       76.08      7.48 o 
   0   8   5      269.76      269.16     13.54 o 
   1   8   5       34.08       34.42      3.13 o 
   2   8   5       62.82       72.64      3.66 o 
   3   8   5        2.02        2.08      0.98 o 
   4   8   5       15.53       17.47      2.34 o 
   5   8   5       62.21       61.97      6.66 o 
   6   8   5        1.33        1.36      1.54 o 
  -3   9   5        0.14        0.48      0.86 o 
  -2   9   5       74.62       80.50      8.63 o 
  -1   9   5       23.32       16.02      3.73 o 
   0   9   5       51.52       53.56      6.45 o 
   1   9   5      134.71      140.36      9.95 o 
   2   9   5       98.01      106.01      8.62 o 
   3   9   5       54.88       51.67      6.03 o 
   4   9   5       11.49       13.46      2.23 o 
   5   9   5        7.32        7.21      2.32 o 
  -1  10   5       39.03       33.32      5.71 o 
   0  10   5        0.45        3.56      1.81 o 
   1  10   5        2.56        4.09      1.90 o 
   2  10   5        7.41        9.93      2.83 o 
   3  10   5        4.69        0.43      1.05 o 
   4  10   5        0.59        0.62      1.08 o 
   1  11   5       40.13       39.06      6.14 o 
   2  11   5       26.83       17.33      3.82 o 
  -1  -7   6        3.32        1.31      1.67 o 
   0  -7   6        8.77        9.26      3.68 o 
  -3  -6   6       22.87       28.11      6.05 o 
  -2  -6   6        1.98        0.83      1.32 o 
  -1  -6   6        0.73       -0.08      1.69 o 
   0  -6   6       28.12       31.01      6.04 o 
   1  -6   6        5.17        5.18      2.67 o 
   2  -6   6        5.94        3.23      1.66 o 
  -4  -5   6        0.15       -0.21      0.97 o 
  -3  -5   6        1.45       -0.51      1.13 o 
  -2  -5   6        1.11        3.88      2.32 o 
  -1  -5   6        0.03       -1.81      1.81 o 
   0  -5   6       66.52       80.25      8.98 o 
   1  -5   6       48.22       46.26      7.00 o 
   2  -5   6       14.06       14.67      4.01 o 
   3  -5   6       74.13       66.41      8.15 o 
   4  -5   6        2.57       -0.55      1.34 o 
  -5  -4   6       69.04       85.08     10.11 o 
  -4  -4   6       34.33       29.10      5.58 o 
  -3  -4   6        0.31       -0.58      1.73 o 
  -2  -4   6       17.19       19.46      4.44 o 
  -1  -4   6       12.03       10.42      2.72 o 
   0  -4   6       60.80       62.57      3.83 o 
   1  -4   6       27.24       28.98      5.04 o 
   2  -4   6       15.73       12.28      3.57 o 
   3  -4   6        1.39       -0.63      1.17 o 
   4  -4   6       10.28       12.12      3.36 o 
   5  -4   6        0.44        0.86      0.99 o 
  -5  -3   6        5.67        8.91      3.51 o 
  -4  -3   6       90.43       86.08      9.26 o 
  -3  -3   6        3.25       10.61      3.05 o 
  -2  -3   6       52.55       52.23      6.64 o 
  -1  -3   6       40.41       42.20      3.26 o 
   0  -3   6        0.55        6.21      1.25 o 
   1  -3   6        0.67        0.97      1.18 o 
   2  -3   6        0.78        0.82      1.02 o 
   3  -3   6        0.36        1.64      1.24 o 
   4  -3   6       38.33       39.01      5.60 o 
   5  -3   6        0.07        0.06      1.05 o 
  -5  -2   6        6.48        7.57      2.91 o 
  -4  -2   6        0.21        0.60      1.43 o 
  -3  -2   6       18.20       18.52      4.19 o 
  -2  -2   6        1.24        1.91      1.64 o 
  -1  -2   6      121.60      119.77      4.05 o 
   0  -2   6       69.36       59.22      3.44 o 
   1  -2   6       94.50       98.56      7.82 o 
   2  -2   6        7.29        5.72      1.89 o 
   3  -2   6        6.65        9.93      2.41 o 
   4  -2   6       17.37       17.24      3.40 o 
   5  -2   6        8.89        8.83      2.59 o 
   6  -2   6       30.10       25.70      4.59 o 
  -6  -1   6        9.64        7.17      3.21 o 
  -5  -1   6        1.18        0.66      1.31 o 
  -4  -1   6       25.31       23.84      4.63 o 
  -3  -1   6       28.43       31.65      2.07 o 
  -2  -1   6      165.31      160.42     10.21 o 
  -1  -1   6        7.57       10.38      1.29 o 
   0  -1   6      187.88      190.56      6.65 o 
   1  -1   6      332.34      359.98      9.05 o 
   2  -1   6        1.95        1.26      1.08 o 
   3  -1   6        0.96        1.29      2.12 o 
   4  -1   6       28.01       28.98      4.07 o 
   5  -1   6        0.90        2.96      1.58 o 
   6  -1   6        2.37        1.43      1.14 o 
  -6   0   6       13.91       12.00      3.64 o 
  -5   0   6        7.90        5.93      2.47 o 
  -4   0   6        3.62        8.04      2.76 o 
  -3   0   6       76.03       77.11      3.97 o 
  -2   0   6       58.28       67.78      3.45 o 
  -1   0   6        8.56        7.50      0.88 o 
   0   0   6       29.63       38.33      3.13 o 
   1   0   6      573.48      591.08     11.69 o 
   2   0   6      157.45      167.75      5.81 o 
   3   0   6       82.18       87.55      5.90 o 
   4   0   6      324.53      317.51     12.34 o 
   5   0   6        1.84        3.06      1.27 o 
   6   0   6       51.18       45.72      5.48 o 
  -6   1   6        7.98        8.62      3.26 o 
  -5   1   6       10.68       15.24      3.81 o 
  -4   1   6       97.54       97.47      8.82 o 
  -3   1   6        0.98        1.63      0.79 o 
  -2   1   6        7.82        8.25      0.96 o 
  -1   1   6        1.12        0.65      0.35 o 
   0   1   6       21.23       25.47      1.44 o 
   1   1   6       34.73       34.55      1.87 o 
   2   1   6      208.93      246.07      5.16 o 
   3   1   6      223.70      226.43      9.57 o 
   4   1   6       42.57       31.60     19.75 o 
   5   1   6      243.42      274.25     26.95 o 
   6   1   6       59.23       61.43      6.01 o 
   7   1   6       24.38       44.40      6.77 o 
  -6   2   6        2.52        2.34      1.72 o 
  -5   2   6        1.63        1.16      1.39 o 
  -4   2   6       24.83       21.14      4.09 o 
  -3   2   6       65.23       57.00      3.97 o 
  -2   2   6        0.05        0.35      0.48 o 
  -1   2   6       51.87       49.12      2.13 o 
   0   2   6        6.09        5.31      0.56 o 
   1   2   6       52.25       66.61      2.08 o 
   2   2   6       39.13       32.27      2.57 o 
   3   2   6      107.50       97.24      2.86 o 
   4   2   6        0.99        1.42      0.52 o 
   5   2   6       15.93       14.66      3.46 o 
   6   2   6       23.60       25.82      3.20 o 
   7   2   6        0.34       -1.19      1.53 o 
  -5   3   6       62.29       72.85      8.51 o 
  -4   3   6       11.12        6.64      2.36 o 
  -3   3   6        9.13       11.44      2.76 o 
  -2   3   6      175.12      184.74      5.71 o 
  -1   3   6      148.23      156.84      4.05 o 
   0   3   6      300.48      282.61      4.92 o 
   1   3   6       53.50       50.60      1.45 o 
   2   3   6        1.59        3.90      1.45 o 
   3   3   6        7.93        7.81      0.58 o 
   4   3   6       56.77       57.32      3.89 o 
   5   3   6       96.47       91.96      3.93 o 
   6   3   6       15.16       25.33      2.96 o 
   7   3   6       13.48       17.05      4.36 o 
  -5   4   6      106.65      106.99     11.38 o 
  -4   4   6        2.01        3.58      2.06 o 
  -3   4   6        7.70       13.29      3.06 o 
  -2   4   6       93.07      101.10      5.54 o 
  -1   4   6      287.63      293.22      5.82 o 
   0   4   6        0.64        0.77      0.29 o 
   1   4   6      637.36      618.01      9.02 o 
   2   4   6      110.53      105.66      7.29 o 
   3   4   6        2.67        1.98      1.39 o 
   4   4   6       40.42       40.08      1.72 o 
   5   4   6       22.94       20.12      1.69 o 
   6   4   6       23.22       25.10      2.80 o 
   7   4   6        2.16        3.62      2.17 o 
  -5   5   6       31.19       42.52      6.95 o 
  -4   5   6        4.09        5.59      1.61 o 
  -3   5   6        8.38        8.03      1.81 o 
  -2   5   6      234.70      275.32     13.02 o 
  -1   5   6       10.84       10.46      1.58 o 
   0   5   6       74.20       82.94      3.35 o 
   1   5   6        4.54        3.52      0.54 o 
   2   5   6      286.86      292.60     12.94 o 
   3   5   6       99.09       95.01      7.46 o 
   4   5   6       38.40       33.27      4.86 o 
   5   5   6       61.57       60.31      4.58 o 
   6   5   6       44.45       42.38      6.23 o 
   7   5   6       61.55       76.15      9.10 o 
  -4   6   6        2.06        1.66      0.95 o 
  -3   6   6        0.03       10.16      2.94 o 
  -2   6   6        0.78        1.52      0.92 o 
  -1   6   6        5.10        5.14      1.28 o 
   0   6   6       13.75       13.95      1.56 o 
   1   6   6       46.93       36.24      2.93 o 
   2   6   6       46.91       48.74      1.89 o 
   3   6   6        0.71        1.44      0.72 o 
   4   6   6       17.45       16.40      1.62 o 
   5   6   6      104.56      104.10      9.00 o 
   6   6   6      135.98      142.91     11.28 o 
   7   6   6        0.29       -1.66      1.66 o 
  -4   7   6       14.45       20.31      4.52 o 
  -3   7   6       55.87       55.41      6.78 o 
  -2   7   6        2.86        2.53      1.47 o 
  -1   7   6        2.55        3.17      1.48 o 
   0   7   6      102.99       99.43      5.35 o 
   1   7   6        0.03        0.36      0.46 o 
   2   7   6        2.48        2.10      0.51 o 
   3   7   6       21.01       20.93      1.44 o 
   4   7   6      124.13      127.46      5.57 o 
   5   7   6        3.10        2.63      1.62 o 
   6   7   6        0.00        0.11      0.86 o 
  -3   8   6        0.91        0.08      1.08 o 
  -2   8   6       15.61       17.66      3.88 o 
  -1   8   6       54.26       58.14      6.45 o 
   0   8   6       37.19       35.91      4.74 o 
   1   8   6      117.71      120.83      5.01 o 
   2   8   6        0.65       -0.43      0.60 o 
   3   8   6      159.66      182.22      9.06 o 
   4   8   6        0.06       -0.02      0.57 o 
   5   8   6        0.15        3.25      2.02 o 
   6   8   6        1.37        0.50      1.13 o 
  -2   9   6       21.88       22.11      4.49 o 
  -1   9   6       64.74       71.53      7.65 o 
   0   9   6        0.26        0.37      0.92 o 
   1   9   6        0.06       -1.03      1.03 o 
   2   9   6        2.71        1.24      1.08 o 
   3   9   6        0.09        0.59      0.59 o 
   4   9   6       15.58       16.15      3.66 o 
   5   9   6        0.02       -1.05      1.27 o 
  -1  10   6        1.87        1.63      1.37 o 
   0  10   6       13.84       14.35      3.44 o 
   1  10   6        1.15        1.15      1.13 o 
   2  10   6        0.14        1.84      1.17 o 
   3  10   6        1.58        0.01      0.85 o 
   4  10   6       45.20       35.85      5.51 o 
   1  11   6       42.37       45.25      6.25 o 
  -2  -6   7       22.07       22.28      5.57 o 
  -1  -6   7        4.07        5.22      2.77 o 
   0  -6   7        2.01        3.28      2.23 o 
   1  -6   7        9.99       18.03      5.00 o 
  -3  -5   7        1.58        1.75      1.88 o 
  -2  -5   7       12.95       21.64      5.25 o 
  -1  -5   7       26.80       29.80      5.74 o 
   0  -5   7        3.14        5.69      2.80 o 
   1  -5   7       22.77       22.90      5.22 o 
   2  -5   7        5.70        5.07      2.51 o 
   3  -5   7        7.12        9.46      3.15 o 
  -4  -4   7       86.18       95.21     10.74 o 
  -3  -4   7        1.93       -2.01      2.01 o 
  -2  -4   7      108.15      119.73     11.33 o 
  -1  -4   7        9.17       10.86      3.53 o 
   0  -4   7        0.83        0.43      0.51 o 
   1  -4   7        4.85        5.87      2.52 o 
   2  -4   7       26.97       26.75      5.31 o 
   3  -4   7        1.09        0.33      1.12 o 
   4  -4   7       23.24       20.49      4.54 o 
  -5  -3   7       32.17       49.00      7.77 o 
  -4  -3   7       58.84       76.93      9.15 o 
  -3  -3   7       91.28      105.62     10.30 o 
  -2  -3   7        1.62       -0.37      1.16 o 
  -1  -3   7       92.50       90.02      8.63 o 
   0  -3   7       87.34       96.38      4.86 o 
   1  -3   7        0.10       -0.15      0.77 o 
   2  -3   7        6.44        7.70      2.82 o 
   3  -3   7       25.96       19.70      3.94 o 
   4  -3   7        0.85        2.65      1.84 o 
   5  -3   7       40.51       39.67      5.96 o 
  -5  -2   7        6.85        3.83      2.59 o 
  -4  -2   7      102.39      118.59     11.07 o 
  -3  -2   7        5.76        3.46      1.92 o 
  -2  -2   7       20.52       21.46      4.25 o 
  -1  -2   7      119.50      125.19      4.54 o 
   0  -2   7       41.43       33.43      2.74 o 
   1  -2   7        0.14       -0.06      0.55 o 
   2  -2   7       32.58       32.70      4.86 o 
   3  -2   7      146.44      148.00      9.93 o 
   4  -2   7       13.42       12.64      3.04 o 
   5  -2   7       20.11       19.98      3.91 o 
  -5  -1   7        8.98        6.03      2.67 o 
  -4  -1   7        6.53       10.10      3.31 o 
  -3  -1   7        0.24        0.20      1.01 o 
  -2  -1   7        0.46        0.52      1.06 o 
  -1  -1   7       45.92       39.29      2.68 o 
   0  -1   7      119.18      119.79      5.12 o 
   1  -1   7       14.99       15.58      1.62 o 
   2  -1   7        2.00        2.07      0.87 o 
   3  -1   7        0.34        0.54      0.73 o 
   4  -1   7       10.63       10.19      2.48 o 
   5  -1   7        0.44       -0.76      0.86 o 
   6  -1   7        9.24        5.00      1.99 o 
  -5   0   7        6.46        5.50      2.51 o 
  -4   0   7       27.11       31.65      5.31 o 
  -3   0   7        0.87        1.83      0.74 o 
  -2   0   7       41.59       41.21      2.83 o 
  -1   0   7        3.22        2.53      0.78 o 
   0   0   7      182.10      195.28      6.46 o 
   1   0   7       63.11       51.75      3.47 o 
   2   0   7      211.35      231.85      7.62 o 
   3   0   7        0.05        0.25      0.44 o 
   4   0   7       33.52       43.72      4.57 o 
   5   0   7        6.91        8.74      2.18 o 
   6   0   7        0.38        0.26      0.82 o 
  -5   1   7        1.27        0.94      1.54 o 
  -4   1   7       22.20       23.24      4.50 o 
  -3   1   7       44.24       40.45      3.25 o 
  -2   1   7        7.37        4.32      1.08 o 
  -1   1   7       26.74       26.99      1.88 o 
   0   1   7        2.99        1.64      0.86 o 
   1   1   7        0.76        0.59      0.42 o 
   2   1   7        2.88        3.65      0.66 o 
   3   1   7        3.81        4.37      0.81 o 
   4   1   7        1.08        2.11      1.49 o 
   5   1   7      226.05      233.55     10.45 o 
   6   1   7       88.18      100.56      7.59 o 
  -5   2   7        2.39       -1.80      1.80 o 
  -4   2   7       11.34        7.31      2.68 o 
  -3   2   7      110.79      103.04      8.58 o 
  -2   2   7        6.11        4.63      1.08 o 
  -1   2   7       32.94       31.10      1.80 o 
   0   2   7      419.63      426.10      5.83 o 
   1   2   7      576.21      579.56      8.48 o 
   2   2   7        0.61        0.28      0.31 o 
   3   2   7        7.11        6.98      0.77 o 
   4   2   7        0.29        1.16      0.42 o 
   5   2   7       44.13       47.27      6.27 o 
   6   2   7        7.72       12.59      2.49 o 
   7   2   7       18.86       20.27      5.02 o 
  -5   3   7        3.91        7.01      2.86 o 
  -4   3   7        0.19       -0.90      1.12 o 
  -3   3   7       42.81       41.54      5.39 o 
  -2   3   7      111.45      103.74      7.71 o 
  -1   3   7        4.30        5.97      0.83 o 
   0   3   7       26.58       30.76      1.75 o 
   1   3   7        2.18        2.01      0.35 o 
   2   3   7        6.09        3.55      1.53 o 
   3   3   7       51.94       52.15      5.71 o 
   4   3   7       50.61       44.82      2.02 o 
   5   3   7       25.04       25.08      2.47 o 
   6   3   7        6.69        6.49      2.36 o 
   7   3   7       16.94       18.07      4.60 o 
  -5   4   7      150.65      174.16     13.91 o 
  -4   4   7        3.26        1.18      1.42 o 
  -3   4   7      117.11      127.02      9.66 o 
  -2   4   7       44.84       48.83      5.28 o 
  -1   4   7      225.24      209.07      6.70 o 
   0   4   7        1.41        1.74      0.54 o 
   1   4   7      262.04      246.69      4.51 o 
   2   4   7        0.07        0.45      0.66 o 
   3   4   7        0.41        0.09      0.95 o 
   4   4   7        2.31        3.73      1.76 o 
   5   4   7        0.78        0.28      0.29 o 
   6   4   7       75.18       71.37      8.35 o 
   7   4   7       19.42       22.16      5.14 o 
  -5   5   7        5.21        2.18      1.76 o 
  -4   5   7       20.69       28.04      5.23 o 
  -3   5   7        2.15        3.40      2.00 o 
  -2   5   7      115.87      130.46      6.37 o 
  -1   5   7        8.70       12.54      1.45 o 
   0   5   7       71.04       73.41      2.63 o 
   1   5   7       16.42       17.93      1.43 o 
   2   5   7      357.24      364.92     15.34 o 
   3   5   7      222.65      230.76     12.31 o 
   4   5   7        4.81        6.17      2.19 o 
   5   5   7      124.85      126.45     10.42 o 
   6   5   7       10.43       12.96      3.60 o 
   7   5   7        3.37        4.08      2.31 o 
  -4   6   7        2.03        3.02      1.27 o 
  -3   6   7        0.46        0.21      0.80 o 
  -2   6   7       57.30       59.55      4.47 o 
  -1   6   7      136.90      150.83      7.17 o 
   0   6   7       18.70       19.12      1.80 o 
   1   6   7        0.04        0.32      0.27 o 
   2   6   7        4.52        4.79      0.63 o 
   3   6   7       59.25       56.53      6.28 o 
   4   6   7        5.10        3.35      1.71 o 
   5   6   7       10.72       10.91      2.93 o 
   6   6   7      108.09      102.23     10.10 o 
  -4   7   7       24.22       30.39      4.06 o 
  -3   7   7        9.10       11.71      3.30 o 
  -2   7   7        0.08        0.56      0.83 o 
  -1   7   7        2.13        0.74      0.86 o 
   0   7   7       67.41       69.19      3.70 o 
   1   7   7      182.85      193.93      7.02 o 
   2   7   7       21.78       19.88      1.92 o 
   3   7   7       83.75       79.47      3.94 o 
   4   7   7        0.35        1.20      1.02 o 
   5   7   7        2.90        3.83      1.96 o 
   6   7   7        1.98        1.92      1.51 o 
  -3   8   7        7.03        6.22      2.51 o 
  -2   8   7       18.79       18.17      3.71 o 
  -1   8   7       50.25       52.09      6.03 o 
   0   8   7        7.60        7.32      2.18 o 
   1   8   7       31.17       33.88      4.37 o 
   2   8   7        3.58        5.18      1.17 o 
   3   8   7       38.35       50.53      3.47 o 
   4   8   7       11.25        7.34      2.69 o 
   5   8   7        0.12        3.66      1.92 o 
   6   8   7        1.00       -0.89      1.29 o 
  -2   9   7       74.24       79.17      8.36 o 
  -1   9   7        1.33        0.92      1.32 o 
   0   9   7       95.26       92.96      8.03 o 
   1   9   7        0.99        2.95      1.41 o 
   2   9   7        4.35        5.42      1.34 o 
   3   9   7        1.73        1.06      1.11 o 
   4   9   7       47.56       51.20      6.69 o 
   5   9   7       11.57       11.53      3.23 o 
  -1  10   7       21.77       20.69      4.38 o 
   0  10   7        0.02       -0.76      0.88 o 
   1  10   7        3.37        4.82      1.90 o 
   3  10   7       18.20       17.30      4.00 o 
   4  10   7       14.83       12.25      3.44 o 
  -2  -5   8       80.28       80.43     10.44 o 
  -1  -5   8        9.50        3.39      2.30 o 
   0  -5   8       20.12       29.03      6.05 o 
   1  -5   8        1.27       -2.41      2.41 o 
   2  -5   8       25.94       24.61      5.31 o 
  -3  -4   8        2.03        3.64      2.87 o 
  -2  -4   8       81.40       77.05      9.63 o 
  -1  -4   8      130.30      151.33     13.22 o 
   0  -4   8        0.63        1.95      1.73 o 
   1  -4   8        4.07        4.18      2.47 o 
   2  -4   8       36.63       34.95      6.21 o 
   3  -4   8        9.74        4.74      2.35 o 
  -4  -3   8       89.85       80.95      9.95 o 
  -3  -3   8       87.28       94.31     10.27 o 
  -2  -3   8      116.09      120.45     11.19 o 
  -1  -3   8      344.03      392.29     20.01 o 
   0  -3   8       69.48       68.71      4.23 o 
   1  -3   8        2.72        2.69      1.08 o 
   2  -3   8       42.93       47.65      4.37 o 
   3  -3   8        2.57        0.49      0.83 o 
   4  -3   8       66.58       79.90      8.48 o 
  -4  -2   8       59.33       62.53      8.45 o 
  -3  -2   8       63.04       71.56      8.52 o 
  -2  -2   8        0.33        0.11      1.04 o 
  -1  -2   8      733.88      775.98     13.63 o 
   0  -2   8      167.32      169.68      6.66 o 
   1  -2   8       79.53       75.74      5.09 o 
   2  -2   8       74.10       73.57      5.08 o 
   3  -2   8       15.91       19.25      3.75 o 
   4  -2   8        9.22       12.02      3.03 o 
   5  -2   8       25.86       38.41      5.58 o 
  -5  -1   8        5.25        4.43      2.46 o 
  -4  -1   8       72.47       59.26      7.90 o 
  -3  -1   8       66.82       64.67      7.77 o 
  -2  -1   8        0.15        0.25      1.12 o 
  -1  -1   8      150.14      145.98      5.64 o 
   0  -1   8        1.61       -0.56      0.73 o 
   1  -1   8        0.72        0.54      0.55 o 
   2  -1   8       67.52       65.09      4.49 o 
   3  -1   8        6.00        3.34      1.10 o 
   4  -1   8        0.68        1.32      1.26 o 
   5  -1   8      141.41      146.74     10.08 o 
  -5   0   8        0.82       -0.37      1.10 o 
  -4   0   8       13.37        9.92      3.13 o 
  -3   0   8       42.54       43.52      6.11 o 
  -2   0   8       17.89       13.57      1.70 o 
  -1   0   8      225.17      226.97      7.35 o 
   0   0   8      804.57      821.17     15.34 o 
   1   0   8        2.39        2.76      0.72 o 
   2   0   8        3.06        0.98      0.62 o 
   3   0   8       18.23       13.61      2.30 o 
   4   0   8       44.35       40.85      3.55 o 
   5   0   8       44.02       42.73      4.90 o 
  -5   1   8        3.07        4.20      2.30 o 
  -4   1   8        0.88        4.53      2.05 o 
  -3   1   8      499.37      445.32     19.22 o 
  -2   1   8        1.57        2.00      0.68 o 
  -1   1   8      151.07      138.23      4.58 o 
   0   1   8       93.06      101.28      4.87 o 
   1   1   8        3.84        1.32      0.53 o 
   2   1   8        5.93        3.29      0.95 o 
   3   1   8      150.51      133.31      5.43 o 
   4   1   8        0.74        0.44      1.04 o 
   5   1   8       10.15       22.22      9.18 o 
   6   1   8       57.83       78.11      9.15 o 
  -5   2   8        0.13        3.02      2.13 o 
  -4   2   8       45.37       45.79      6.53 o 
  -3   2   8        7.80       11.25      3.13 o 
  -2   2   8      236.57      206.56      8.89 o 
  -1   2   8        0.82       -0.10      0.48 o 
   0   2   8     2175.52     2139.67     15.41 o 
   1   2   8       24.87       22.30      1.68 o 
   2   2   8       53.79       48.02      2.13 o 
   3   2   8       99.57      109.16      3.20 o 
   4   2   8       23.14       21.90      1.61 o 
   5   2   8        1.80        0.75      1.18 o 
   6   2   8        0.21        0.72      1.23 o 
  -5   3   8      140.02      177.79     14.23 o 
  -4   3   8        0.38        0.48      1.15 o 
  -3   3   8      110.78       98.62      8.73 o 
  -2   3   8       35.18       26.27      4.06 o 
  -1   3   8       50.77       51.11      2.91 o 
   0   3   8       63.00       66.32      2.92 o 
   1   3   8      178.33      174.43      4.01 o 
   2   3   8      102.88      104.49      3.46 o 
   3   3   8      182.36      161.88     11.96 o 
   4   3   8       14.40       15.17      1.61 o 
   5   3   8       10.96        8.79      2.84 o 
   6   3   8       23.33       33.16      5.83 o 
  -5   4   8        9.20       19.69      4.88 o 
  -4   4   8       21.91       19.80      4.41 o 
  -3   4   8        7.94       15.29      3.55 o 
  -2   4   8        0.11        1.79      1.16 o 
  -1   4   8       17.51       15.49      1.63 o 
   0   4   8       26.50       30.11      2.63 o 
   1   4   8      289.02      282.67      5.11 o 
   2   4   8      407.83      398.36     16.25 o 
   3   4   8        2.44        2.64      1.42 o 
   4   4   8        2.19        4.47      1.99 o 
   5   4   8       26.01       25.67      4.85 o 
   6   4   8        3.30        4.24      2.29 o 
  -4   5   8      110.06      136.14     11.73 o 
  -3   5   8        2.92        0.75      1.03 o 
  -2   5   8        3.00        4.47      1.79 o 
  -1   5   8      231.38      231.27      8.01 o 
   0   5   8        4.42        3.97      0.77 o 
   1   5   8       32.96       31.50      1.48 o 
   2   5   8        9.18        8.86      2.51 o 
   3   5   8        1.02        0.32      1.08 o 
   4   5   8       16.06       16.72      3.63 o 
   5   5   8      164.94      183.01     13.00 o 
   6   5   8       45.68       40.50      6.53 o 
  -4   6   8       43.34       61.39      8.18 o 
  -3   6   8       10.62       14.42      3.66 o 
  -2   6   8       42.34       29.32      4.54 o 
  -1   6   8        8.31        5.18      1.18 o 
   0   6   8        0.21        1.00      0.48 o 
   1   6   8        1.80        1.70      0.49 o 
   2   6   8      544.90      589.36     21.29 o 
   3   6   8       57.94       57.32      6.58 o 
   4   6   8        4.93        3.92      1.93 o 
   5   6   8        0.42       -0.25      1.40 o 
   6   6   8        0.46        1.33      1.57 o 
  -3   7   8       33.84       41.92      4.35 o 
  -2   7   8        0.01        0.58      0.95 o 
  -1   7   8       30.60       31.76      3.07 o 
   0   7   8        0.60        0.55      0.42 o 
   1   7   8      126.69      136.55      4.35 o 
   2   7   8        9.69        7.85      0.83 o 
   3   7   8        0.24       -0.20      0.84 o 
   4   7   8        5.12        3.60      1.79 o 
   5   7   8       11.52       10.33      3.15 o 
   6   7   8       20.31       30.42      5.56 o 
  -3   8   8       75.81       81.58      6.39 o 
  -2   8   8        7.45       10.31      3.54 o 
  -1   8   8        5.53       10.03      2.57 o 
   0   8   8      111.74      112.23      7.64 o 
   1   8   8        9.94        9.33      1.57 o 
   2   8   8       23.65       20.33      4.17 o 
   3   8   8      260.80      257.64     15.09 o 
   4   8   8      126.52      133.02     10.91 o 
   5   8   8       25.47       31.29      5.55 o 
  -2   9   8       10.19        7.63      2.64 o 
  -1   9   8       66.37       69.88      7.15 o 
   0   9   8       91.33      101.67      8.09 o 
   1   9   8       19.11       22.80      2.78 o 
   2   9   8        5.11        5.34      2.40 o 
   3   9   8      261.68      277.09     15.94 o 
   4   9   8        8.13        7.85      2.93 o 
   5   9   8        2.42        5.37      2.58 o 
   2  10   8       12.36       11.58      3.35 o 
   3  10   8       64.44       71.90      8.44 o 
   4  10   8       43.24       40.51      6.32 o 
  -2  -4   9       49.13       58.84      8.83 o 
  -1  -4   9        7.39        2.45      2.22 o 
   0  -4   9        4.98        4.50      1.98 o 
   1  -4   9      104.05      105.05     11.08 o 
   2  -4   9       14.17       23.38      5.41 o 
  -3  -3   9        1.03       -1.21      1.79 o 
  -2  -3   9       12.86       11.81      3.98 o 
  -1  -3   9       28.80       28.57      5.69 o 
   0  -3   9       10.37       11.46      3.49 o 
   1  -3   9        3.54        4.06      1.31 o 
   2  -3   9        1.41        1.84      0.93 o 
   3  -3   9        0.41        0.46      0.76 o 
  -3  -2   9        6.80        5.07      2.58 o 
  -2  -2   9       54.58       51.57      7.41 o 
  -1  -2   9        7.39        5.66      2.62 o 
   0  -2   9       40.88       47.38      3.65 o 
   1  -2   9        0.39        1.57      0.91 o 
   2  -2   9       73.69       69.84      5.20 o 
   3  -2   9       13.35        9.03      1.92 o 
   4  -2   9        1.76        1.54      0.85 o 
  -4  -1   9       12.83       13.25      4.04 o 
  -3  -1   9       25.21       29.45      5.63 o 
  -2  -1   9        0.99        2.40      1.86 o 
  -1  -1   9       53.98       59.05      4.13 o 
   0  -1   9       68.40       67.39      4.35 o 
   1  -1   9       12.89        9.79      1.80 o 
   2  -1   9       14.69       14.64      2.70 o 
   3  -1   9        2.46        2.55      0.99 o 
   4  -1   9        0.90        2.37      1.59 o 
   5  -1   9       36.73       60.46      8.10 o 
  -4   0   9        5.60       11.02      3.52 o 
  -3   0   9        8.03        8.11      3.02 o 
  -2   0   9       13.05       16.02      3.76 o 
  -1   0   9      116.24      119.27      5.91 o 
   0   0   9      159.42      172.80      7.00 o 
   1   0   9        4.87        4.17      1.15 o 
   2   0   9       12.93        7.98      1.62 o 
   3   0   9       96.89       82.51      5.04 o 
   4   0   9        0.22       -0.22      0.48 o 
   5   0   9       47.05       61.51      7.96 o 
  -4   1   9        1.11        2.85      2.02 o 
  -3   1   9        1.87        3.03      1.58 o 
  -2   1   9      110.41      105.92      9.14 o 
  -1   1   9       18.84       17.38      2.57 o 
   0   1   9      612.32      620.12     13.60 o 
   1   1   9       23.20       27.07      2.73 o 
   2   1   9       15.91       15.57      2.05 o 
   3   1   9       34.43       31.75      2.81 o 
   4   1   9        4.31        3.00      0.84 o 
   5   1   9       41.48       59.98      7.69 o 
   6   1   9       25.31       30.27      5.89 o 
  -4   2   9       76.82       73.84      8.68 o 
  -3   2   9       48.87       50.08      6.49 o 
  -2   2   9        3.65        2.53      1.29 o 
  -1   2   9      143.21      138.34      6.23 o 
   0   2   9       96.60      102.75      3.98 o 
   1   2   9     1155.55     1172.19     18.33 o 
   2   2   9        7.59       10.14      1.10 o 
   3   2   9      502.78      452.97     11.59 o 
   4   2   9        0.10        0.08      0.66 o 
   5   2   9       10.93        7.52      2.81 o 
   6   2   9        3.60        1.61      1.59 o 
  -4   3   9        8.41        6.06      2.46 o 
  -3   3   9        4.19        7.71      2.66 o 
  -2   3   9       93.23       67.90      6.79 o 
  -1   3   9       67.29       61.99      3.35 o 
   0   3   9      308.32      308.37      6.93 o 
   1   3   9       36.73       37.90      2.37 o 
   2   3   9      336.42      345.81      7.76 o 
   3   3   9        9.17        8.82      2.74 o 
   4   3   9      464.71      453.73     20.17 o 
   5   3   9       40.06       45.39      6.65 o 
   6   3   9        5.95        8.71      2.88 o 
  -4   4   9       20.01       24.83      5.18 o 
  -3   4   9       14.12       15.71      3.69 o 
  -2   4   9       19.19       23.22      4.05 o 
  -1   4   9       14.04        9.45      1.35 o 
   0   4   9       10.10       10.25      1.23 o 
   1   4   9     1098.43     1089.41     12.15 o 
   2   4   9       38.86       43.14      5.46 o 
   3   4   9      126.24      122.54      9.58 o 
   4   4   9       14.36       16.27      3.77 o 
   5   4   9        0.17       -1.43      1.43 o 
   6   4   9        1.22        1.16      1.43 o 
  -4   5   9       48.57       59.49      7.97 o 
  -3   5   9        9.46        8.06      2.60 o 
  -2   5   9       62.69       45.35      5.60 o 
  -1   5   9        0.78        4.14      1.27 o 
   0   5   9        0.24       -0.36      0.36 o 
   1   5   9        0.79        1.06      0.32 o 
   2   5   9       11.16       10.23      2.90 o 
   3   5   9       46.73       50.76      6.26 o 
   4   5   9      178.31      165.72     12.00 o 
   5   5   9       11.55       12.76      3.68 o 
   6   5   9        3.19        2.08      1.78 o 
  -3   6   9        3.69        5.49      2.27 o 
  -2   6   9        2.94        2.33      1.48 o 
  -1   6   9       42.78       33.16      4.30 o 
   0   6   9      181.93      200.81      7.29 o 
   1   6   9      452.21      437.26     15.57 o 
   2   6   9      333.85      319.71     16.06 o 
   3   6   9        6.54        2.74      1.72 o 
   4   6   9       43.46       37.13      5.72 o 
   5   6   9        0.21        0.42      1.13 o 
   6   6   9        0.00        4.10      2.37 o 
  -3   7   9        0.26       -0.30      1.15 o 
  -2   7   9        1.45        2.93      1.54 o 
  -1   7   9       39.15       36.25      4.61 o 
   0   7   9        8.07       10.19      2.14 o 
   1   7   9       86.37       90.10      8.57 o 
   2   7   9      280.91      283.98     15.70 o 
   3   7   9       45.48       49.64      6.58 o 
   4   7   9      139.49      146.82     11.72 o 
   5   7   9       43.44       36.05      6.03 o 
   6   7   9        0.00        2.33      1.91 o 
  -2   8   9        5.58        8.58      1.90 o 
  -1   8   9       17.23       19.11      2.55 o 
   0   8   9       12.59       10.42      2.33 o 
   1   8   9        0.06       -1.16      1.18 o 
   2   8   9      163.86      181.96     12.78 o 
   3   8   9       62.81       71.14      8.09 o 
   4   8   9       33.13       29.17      5.40 o 
   5   8   9       55.16       58.77      7.81 o 
  -1   9   9       84.01      108.52      9.02 o 
   1   9   9        0.05       -1.53      1.53 o 
   2   9   9       11.11       14.00      3.82 o 
   3   9   9       14.80       14.89      3.91 o 
   4   9   9        3.26       -0.77      1.21 o 
   2  10   9       17.60       17.22      4.40 o 
   3  10   9      148.96      154.34     12.72 o 
  -1  -3  10       19.63       23.54      5.60 o 
   0  -3  10       25.19       15.59      4.21 o 
   1  -3  10        2.25        5.91      3.18 o 
   2  -3  10        9.24        7.62      2.99 o 
  -2  -2  10        0.01       -0.37      1.30 o 
  -1  -2  10       18.28       15.37      4.18 o 
   0  -2  10        0.04       -0.30      1.17 o 
   1  -2  10        7.76        4.02      2.09 o 
   2  -2  10        8.99        7.98      1.84 o 
   3  -2  10       24.57       26.84      3.38 o 
  -3  -1  10        5.83        7.96      3.39 o 
  -2  -1  10       14.53       18.45      4.25 o 
  -1  -1  10       42.68       48.58      6.83 o 
   0  -1  10       43.18       45.33      3.79 o 
   1  -1  10       27.53       31.55      3.25 o 
   2  -1  10        1.21        1.60      0.78 o 
   3  -1  10        4.62        3.65      1.73 o 
   4  -1  10        0.98       -0.06      0.91 o 
  -3   0  10        4.29        2.06      1.74 o 
  -2   0  10        9.03       10.69      3.05 o 
  -1   0  10        0.04       -0.22      0.66 o 
   0   0  10       10.89       12.30      1.97 o 
   1   0  10       15.02       14.06      2.10 o 
   2   0  10      128.85      141.66      7.02 o 
   3   0  10        6.79       10.70      1.91 o 
   4   0  10       64.15       83.54      8.95 o 
  -3   1  10        0.22       -0.86      1.30 o 
  -2   1  10        1.70        2.95      1.76 o 
  -1   1  10       10.55        9.13      1.66 o 
   0   1  10       37.97       36.23      3.30 o 
   1   1  10       18.89       17.77      1.88 o 
   2   1  10        0.00        0.19      0.90 o 
   3   1  10        2.57        1.55      1.28 o 
   4   1  10        4.34        3.69      1.95 o 
   5   1  10       18.28       28.01      5.51 o 
  -4   2  10        0.06       -1.76      1.76 o 
  -3   2  10       43.00       36.46      5.87 o 
  -2   2  10       12.38       12.62      3.22 o 
  -1   2  10       30.88       29.44      2.98 o 
   0   2  10        0.05       -0.56      0.56 o 
   1   2  10       65.52       67.20      4.38 o 
   2   2  10       30.93       27.74      2.49 o 
   3   2  10        6.31        6.85      2.37 o 
   4   2  10       25.52       27.09      5.03 o 
   5   2  10        6.75        9.02      2.91 o 
  -4   3  10       27.52       31.52      6.04 o 
  -3   3  10        7.91        4.27      1.95 o 
  -2   3  10        3.65        2.08      1.52 o 
  -1   3  10        0.03       -0.21      1.00 o 
   0   3  10       74.04       75.11      6.49 o 
   1   3  10       32.36       33.21      2.89 o 
   2   3  10        6.24        3.58      1.69 o 
   3   3  10       24.48       26.70      4.67 o 
   4   3  10       28.12       36.84      5.86 o 
   5   3  10       26.40       22.96      4.91 o 
  -3   4  10        0.01        2.44      1.33 o 
  -2   4  10        0.19       -0.75      0.91 o 
  -1   4  10      135.74      147.40      6.85 o 
   0   4  10       41.37       38.88      4.45 o 
   1   4  10        5.45        6.41      1.21 o 
   2   4  10        4.73        5.15      2.06 o 
   3   4  10       17.62       15.04      3.50 o 
   4   4  10      103.23       88.86      9.04 o 
   5   4  10       10.78       13.24      3.70 o 
  -3   5  10        2.15        0.07      0.93 o 
  -2   5  10        0.56       -1.13      1.13 o 
  -1   5  10        0.31        0.12      0.62 o 
   0   5  10        8.72       10.10      1.85 o 
   1   5  10        5.38        3.57      1.95 o 
   2   5  10       13.50       18.04      3.85 o 
   3   5  10       13.43       12.45      3.26 o 
   4   5  10       12.99       14.53      3.67 o 
   5   5  10        3.52        1.28      1.19 o 
  -3   6  10       27.51       27.93      5.15 o 
  -2   6  10       21.24       26.02      4.44 o 
  -1   6  10        0.01        0.66      0.86 o 
   0   6  10        4.58        3.58      1.40 o 
   1   6  10       65.96       67.96      7.47 o 
   2   6  10       67.84       58.11      7.00 o 
   3   6  10       15.38       11.64      3.23 o 
   4   6  10       27.64       14.33      3.74 o 
   5   6  10       42.74       38.21      6.38 o 
  -2   7  10       38.65       49.08      6.19 o 
  -1   7  10        3.47        6.03      1.96 o 
   0   7  10       24.66       19.12      4.20 o 
   1   7  10        6.27       12.25      3.34 o 
   2   7  10      135.93      130.54     11.00 o 
   3   7  10       81.82       85.41      8.99 o 
   4   7  10      217.50      225.03     15.23 o 
   5   7  10      121.60      147.65     12.66 o 
   1   8  10      107.82      103.99      9.95 o 
   2   8  10       51.09       50.72      6.99 o 
   3   8  10       44.11       44.11      6.64 o 
   4   8  10       28.42       22.02      4.94 o 
   5   8  10       97.74      110.62     11.33 o 
   1   9  10        1.08        2.76      2.00 o 
   2   9  10        0.54        2.05      1.69 o 
   3   9  10        3.67        3.58      2.08 o 
   4   9  10       63.15       69.40      8.74 o 
   0  -2  11       31.32       32.40      5.95 o 
   1  -2  11        1.89        3.81      2.19 o 
  -1  -1  11       35.11       39.09      6.63 o 
   0  -1  11        1.35        0.71      1.40 o 
   1  -1  11       33.66       35.91      5.66 o 
   2  -1  11        2.32        1.26      1.07 o 
   3  -1  11        0.07        0.45      0.88 o 
  -2   0  11       19.07       16.43      4.15 o 
  -1   0  11       17.29       11.87      3.42 o 
   0   0  11        6.34        5.71      1.39 o 
   1   0  11       12.49       13.22      2.14 o 
   2   0  11       44.58       48.11      6.09 o 
   3   0  11        5.84        5.58      2.51 o 
  -2   1  11        1.47        1.86      1.62 o 
  -1   1  11        1.94        0.94      1.13 o 
   0   1  11        1.33        1.11      0.88 o 
   1   1  11        2.70        1.59      0.75 o 
   2   1  11        3.04        6.30      2.28 o 
   3   1  11        0.17        1.90      1.62 o 
   4   1  11       19.16       12.61      3.78 o 
  -3   2  11       13.91       18.33      4.47 o 
  -2   2  11        2.00        2.56      1.74 o 
  -1   2  11        1.86        2.30      1.00 o 
   0   2  11        0.01        1.23      1.07 o 
   1   2  11        0.26       -0.85      0.85 o 
   2   2  11        3.05        2.59      1.54 o 
   3   2  11        0.03        0.25      0.60 o 
   4   2  11       42.54       40.44      6.46 o 
  -3   3  11       13.95       13.87      3.93 o 
  -2   3  11        6.68       10.02      2.90 o 
  -1   3  11       30.23       29.03      3.18 o 
   0   3  11       32.77       32.39      3.20 o 
   1   3  11       82.68       95.65      5.30 o 
   2   3  11        1.60        3.39      1.71 o 
   3   3  11       37.71       42.02      6.11 o 
   4   3  11        3.55        4.19      2.24 o 
   5   3  11        0.29       -1.84      1.84 o 
  -3   4  11        0.55       -1.57      1.57 o 
  -2   4  11       28.07       29.22      4.91 o 
  -1   4  11       22.97       21.36      2.74 o 
   0   4  11       70.81       77.64      4.84 o 
   1   4  11        5.99        3.78      1.74 o 
   2   4  11       22.41       20.48      4.12 o 
   3   4  11        0.60        0.72      1.03 o 
   4   4  11       29.31       25.99      5.05 o 
   5   4  11        0.12       -1.21      1.21 o 
  -2   5  11        7.15        7.65      2.47 o 
  -1   5  11       36.20       42.27      5.13 o 
   0   5  11        0.13        1.78      1.12 o 
   1   5  11       12.49       14.02      3.49 o 
   2   5  11       10.06       12.30      3.31 o 
   3   5  11       12.36        7.68      2.67 o 
   4   5  11       24.58       32.81      5.70 o 
   5   5  11        1.91        2.65      1.76 o 
  -2   6  11        7.77       14.57      3.49 o 
   0   6  11       12.20        9.38      2.77 o 
   1   6  11       17.72       19.54      4.15 o 
   2   6  11       48.49       43.73      6.32 o 
   3   6  11        0.85        1.42      1.36 o 
   4   6  11       54.13       57.96      7.77 o 
   5   6  11        4.51        6.32      2.63 o 
   0   7  11        7.45        7.57      2.87 o 
   1   7  11        7.79        3.47      1.85 o 
   2   7  11        5.12        7.45      3.00 o 
   3   7  11        1.13       -1.49      1.49 o 
   4   7  11       19.00       24.83      5.28 o 
   1   8  11       22.16       15.80      4.04 o 
   2   8  11       22.51       13.40      3.55 o 
   3   8  11       12.84       13.70      4.01 o 
   4   8  11       75.07       79.60      9.58 o 
   1   9  11       23.44       25.21      5.32 o 
   2   9  11        0.20        2.74      1.94 o 
   3   9  11        3.43        7.32      3.01 o 
   0   0  12        0.00       -1.38      1.53 o 
   2   0  12        0.21        0.75      0.89 o 
  -1   1  12       37.47       39.05      6.30 o 
   0   1  12        1.23        2.60      1.79 o 
   1   1  12       54.14       54.39      6.42 o 
   2   1  12       47.44       59.27      7.10 o 
   3   1  12        1.01       -1.38      1.38 o 
  -1   2  12        5.04        9.39      2.90 o 
   0   2  12       30.03       28.84      3.29 o 
   1   2  12       28.52       33.82      5.14 o 
   2   2  12        0.09        0.31      0.76 o 
   3   2  12        0.12        0.29      0.90 o 
  -2   3  12        0.29       -1.79      1.79 o 
  -1   3  12      161.91      176.99      8.24 o 
   0   3  12        0.82        2.08      1.35 o 
   1   3  12        5.52        2.27      1.50 o 
   2   3  12       45.65       54.77      6.90 o 
   3   3  12       19.47       33.74      5.68 o 
   4   3  12       11.17       15.28      4.02 o 
  -2   4  12       19.47       15.46      3.83 o 
  -1   4  12        9.12        5.59      2.21 o 
   0   4  12       37.49       32.76      5.13 o 
   1   4  12       32.49       25.68      4.69 o 
   2   4  12        7.52        7.40      2.62 o 
   3   4  12       39.52       40.76      6.37 o 
   4   4  12        0.24       -0.28      0.63 o 
   0   5  12        5.68        5.70      2.27 o 
   1   5  12        3.36        3.50      1.90 o 
   2   5  12       25.76       22.94      4.69 o 
   3   5  12      160.36      189.83     13.96 o 
   4   5  12        2.44        3.20      1.99 o 
   0   6  12       65.80       64.64      7.88 o 
   1   6  12       18.19       26.72      5.13 o 
   2   6  12       11.33        8.87      3.18 o 
   3   6  12       40.84       45.14      6.85 o 
   4   6  12        1.91        0.43      1.10 o 
   0   7  12        2.03        4.58      2.23 o 
   1   7  12       55.01       71.92      8.63 o 
   2   7  12        0.07       -0.76      1.16 o 
   3   7  12       15.15       18.19      4.39 o 
   1   8  12        0.27       -2.34      2.34 o 
   2   8  12        3.15        4.46      2.41 o 
   0   3  13       12.05        9.69      2.87 o 
   1   3  13       21.59       17.03      3.99 o 
   2   3  13       78.63       87.91      9.21 o 
   0   4  13       27.07       22.16      4.41 o 
   1   4  13       12.19       14.72      3.57 o 
   2   4  13        8.20        8.11      2.81 o 
   0   5  13      229.61      253.60     15.80 o 
   1   5  13        5.06        4.74      2.20 o 
   2   5  13        0.01       -1.82      1.82 o 
   1   6  13        1.50        1.89      1.17 o 
   2   6  13       14.83       15.92      4.16 o 
                                                 
